# Supplementary material for: Differential methylation and expression patterns of microRNAs in relation to breast cancer subtypes among American women of African and European ancestry
Source: PLoS One. 2021 Mar 30;16(3):e0249229. doi: 10.1371/journal.pone.0249229 (PMC8009363; doi:10.1371/journal.pone.0249229)
Supplement: S2 Table — (XLSX) [file pone.0249229.s002.xlsx]

## Sheet: DMLs
S2 Table . AA_EA shared, AA-speciifc, and EA-specific DMLs
IllumnID	mirna_name	deltaβ_AA	pAdj_AA	deltaβ_EA	pAdj_EA
AA_EA shared DMLs
cg14625175	miR-196b-3p,miR-196b-5p	-0.32735	5.19e-06	-0.28843	0.000217184
cg21172377	miR-196b-5p,miR-196b-3p	-0.297456	1.02e-06	-0.271157	0.000102158
cg10537807	miR-4736	-0.284145	6.03e-06	-0.251304	0.000125097
cg18975416	miR-4425	-0.27768	4.83e-06	-0.197938	0.000580109
cg00494337	miR-3193	-0.271397	0.00027671	-0.258397	0.000953304
cg01243312	miR-128-3p,miR-128-1-5p	-0.254764	1.31e-06	-0.166277	0.00396734
cg00928596	miR-365a-3p,miR-365a-5p	-0.250379	1.02e-06	-0.247084	0.000207639
cg05976283	miR-5680	-0.243201	9.33e-05	-0.244979	0.000284827
cg11693986	miR-4653-3p,miR-4653-5p	-0.240804	0.000105703	-0.226524	2.99e-05
cg20771687	miR-887-3p,miR-887-5p	-0.236086	2.24e-05	-0.240097	0.000214114
cg18243072	miR-196b-3p,miR-196b-5p	-0.235491	4.5e-06	-0.186626	0.000923895
cg01215762	miR-196b-5p,miR-196b-3p	-0.235479	1.23e-05	-0.209313	0.000953304
cg15912800	miR-196b-5p,miR-196b-3p	-0.233735	4.62e-05	-0.214628	0.00040744
cg19635644	miR-623	-0.233518	3.47e-06	-0.245532	2.41e-05
cg27315341	miR-1251-5p,miR-1251-3p	-0.229389	3.47e-06	-0.154801	0.000682653
cg02674352	miR-4488	-0.219891	3.37e-05	-0.225455	0.000215346
cg04478684	miR-4489	-0.219035	0.000725654	-0.116845	0.00401881
cg16967880	miR-196b-5p,miR-196b-3p	-0.210833	0.000901051	-0.173861	0.00517882
cg12578486	miR-623	-0.206827	0.0029403	-0.135414	0.0073608
cg24398450	miR-4496	-0.20382	0.00016698	-0.18395	0.000217184
cg03406844	miR-4773,miR-4773	-0.203109	4.4e-05	-0.142315	0.00396734
cg02789515	miR-4522	-0.199843	0.00143738	-0.189901	0.000569727
cg02999711	miR-135b-5p,miR-135b-3p	-0.19685	2.04e-05	-0.10084	0.00062091
cg27537125	miR-4425	-0.192129	1.6e-05	-0.156053	0.00225405
cg18311537	miR-196b-5p,miR-196b-3p	-0.191681	4.95e-05	-0.178639	0.000456231
cg01999046	miR-4479	-0.189191	0.000285313	-0.131774	0.0399043
cg05027336	miR-196b-3p,miR-196b-5p	-0.188429	0.000366947	-0.181308	0.00190886
cg22988566	miR-3617-3p,miR-3617-5p	-0.18598	5.19e-06	-0.167165	0.000361122
cg16206191	miR-3617-5p,miR-3617-3p	-0.185374	4.62e-05	-0.134038	0.00153873
cg01909856	miR-4674	-0.184752	0.00162004	-0.180487	0.0015686
cg26786382	miR-4488	-0.184662	0.000366947	-0.132642	0.0084248
cg27077673	miR-4531	-0.183751	0.000208332	-0.162983	6.18e-05
cg10679277	miR-6090	-0.183274	4.95e-05	-0.148685	0.00473377
cg13061767	miR-135b-3p,miR-135b-5p	-0.18229	0.00250006	-0.121269	0.000499648
cg02702515	miR-623	-0.182167	0.00027671	-0.184542	0.000135191
cg16434190	miR-10392-5p,miR-10392-3p	-0.181438	0.000410298	-0.151309	0.00318628
cg23260573	miR-6515-3p,miR-6515-5p	-0.179667	0.000285313	-0.128817	0.00208355
cg02520707	miR-135b-5p,miR-135b-3p	-0.178078	0.00413428	-0.122793	0.000941319
cg05487664	miR-4488	-0.177792	0.000574187	-0.116541	0.0184061
cg00130693	miR-6741-3p,miR-6741-5p	-0.177005	0.00393877	-0.153183	0.0029435
cg23250700	miR-6515-3p,miR-6515-5p	-0.176763	0.000725654	-0.154142	0.000667625
cg16447012	miR-196b-5p,miR-196b-3p	-0.17609	3.66e-05	-0.1458	0.00123068
cg08362210	miR-196b-3p,miR-196b-5p	-0.175068	0.0015122	-0.144116	0.0130499
cg09548780	miR-6809-5p	-0.172444	0.0027952	-0.107984	0.0168816
cg03016867	miR-584-5p,miR-584-3p	-0.171405	8.22e-06	-0.125592	0.00040744
cg24185447	miR-887-3p,miR-887-5p	-0.170766	0.00170926	-0.181481	0.0037349
cg15263021	miR-4488	-0.16844	1.6e-05	-0.124617	0.000907431
cg01073332	miR-647,miR-1914-5p,miR-1914-3p	-0.166315	0.000154337	-0.220861	2.21e-05
cg13995230	miR-1185-2-3p,miR-376b-5p,miR-376b-3p,miR-376a-2-5p,miR-376c-5p,miR-376a-5p,miR-654-5p,miR-1185-5p,miR-654-3p,miR-376a-3p,miR-1185-5p,miR-376a-3p,miR-376c-3p,miR-300,miR-1185-1-3p	-0.164184	0.00432135	-0.174776	0.00416912
cg06716182	miR-1260b	-0.163832	0.00131242	-0.128035	0.0277318
cg16641358	miR-887-3p,miR-887-5p	-0.163753	0.000574187	-0.147582	0.00131671
cg06818217	miR-1251-5p,miR-1251-3p	-0.16312	0.000114424	-0.123555	0.00170693
cg00281273	miR-6075	-0.159091	0.0384709	-0.23427	0.00183002
cg10973622	miR-4779	-0.159006	0.0239878	-0.161107	0.0102816
cg25343388	miR-589-5p,miR-589-3p	-0.158598	0.000574187	-0.15652	0.00123068
cg04945457	miR-138-5p,miR-138-2-3p	-0.157607	0.00225287	-0.134671	0.00185156
cg18081258	miR-6717-5p	-0.157395	0.00170926	-0.108107	0.00697065
cg26189983	miR-7846-3p	-0.157328	0.00756441	-0.136329	0.0472256
cg04217808	miR-3150a-5p,miR-3150b-3p,miR-3150a-3p,miR-3150b-5p	-0.156374	0.000504096	-0.108166	0.00331136
cg08845291	miR-330-5p,miR-330-3p	-0.15635	0.00960712	-0.127284	0.0127174
cg21650436	miR-4701-3p,miR-4701-5p	-0.156157	0.000301334	-0.106276	0.000720615
cg18862975	miR-802	-0.155418	0.0027952	-0.157847	0.00131671
cg14780416	miR-196b-5p,miR-196b-3p	-0.154841	0.000504096	-0.143968	0.0037349
cg27198497	miR-7159-3p,miR-7159-5p	-0.154505	9.84e-05	-0.163036	0.00040744
cg23536675	miR-4522	-0.153843	0.00449921	-0.17339	0.000433474
cg20252837	miR-1914-3p,miR-647,miR-1914-5p	-0.153575	0.00522547	-0.235706	0.000125097
cg03607573	miR-1304-5p	-0.151615	0.00212982	-0.199064	0.000923895
cg07287698	miR-135a-5p,miR-135a-2-3p	-0.151144	0.000257823	-0.12546	0.000737807
cg27022558	miR-1237-5p,miR-1237-3p	-0.150139	0.00143738	-0.169281	0.000720615
cg26218110	miR-4740-5p,miR-4740-3p	-0.147774	0.0031232	-0.104207	0.0367597
cg00690280	miR-3617-3p,miR-3617-5p	-0.147443	0.000725654	-0.11754	0.00806503
cg04914221	miR-190a-3p,miR-190a-5p	-0.146055	0.000604816	-0.105064	0.00408617
cg01397139	miR-196b-3p,miR-196b-5p	-0.145666	0.000179406	-0.119769	0.00997233
cg13704911	miR-7114-3p,miR-7114-5p	-0.145382	9.33e-05	-0.104831	0.00401881
cg12477931	miR-146b-5p,miR-146b-3p	-0.145032	0.000432084	-0.105641	0.0277318
cg17314700	miR-4757-5p,miR-4757-3p	-0.143137	0.00629387	-0.127888	0.01492
cg23971226	miR-4697-5p,miR-4697-3p	-0.142967	0.00718515	-0.191648	0.000127397
cg16251357	miR-3185	-0.142917	0.0029403	-0.119626	0.0124512
cg08264859	miR-642a-3p,miR-642a-5p,miR-642b-3p,miR-642b-5p	-0.142647	0.00264372	-0.147862	0.00208355
cg00178728	miR-12115	-0.142598	0.000257823	-0.114127	0.00208355
cg17967602	miR-1251-5p,miR-1251-3p	-0.14169	0.00393877	-0.114279	0.00936145
cg09302903	miR-3185	-0.141309	0.000389862	-0.11706	0.00271252
cg02886263	miR-365a-3p,miR-365a-5p	-0.14105	0.000432084	-0.139896	0.00208355
cg09629657	miR-1229-3p,miR-1229-5p	-0.140467	0.0147705	-0.102942	0.0405549
cg23288563	miR-6717-5p	-0.140185	0.000136484	-0.117275	0.000647567
cg07855465	miR-4740-5p,miR-4740-3p	-0.138823	0.0188813	-0.117841	0.0037349
cg01965939	miR-584-3p,miR-584-5p	-0.138685	0.000389862	-0.134203	0.00116254
cg06964190	miR-4488	-0.138441	0.000301334	-0.138062	0.00131671
cg26474043	miR-584-5p,miR-584-3p	-0.138337	0.00212982	-0.131624	0.00136261
cg14805996	miR-3663-3p,miR-3663-5p	-0.138015	0.00549517	-0.119847	0.0180905
cg12205230	miR-190b-3p,miR-190b-5p	-0.136573	0.00413428	-0.170034	0.000456231
cg05490659	miR-196b-3p,miR-196b-5p	-0.136562	0.00342231	-0.146813	0.00424276
cg10307152	miR-6730-3p,miR-6730-5p	-0.135392	0.000950772	-0.105688	0.00936145
cg27130359	miR-3150b-3p,miR-3150a-3p,miR-3150b-5p,miR-3150a-5p	-0.135188	0.00359977	-0.104293	0.0405549
cg07365071	miR-4256	-0.133809	0.00393877	-0.139496	0.000135191
cg20511815	miR-589-3p,miR-589-5p	-0.132912	0.00378628	-0.150965	0.00040744
cg05888643	miR-1237-5p,miR-1237-3p	-0.132436	0.00342231	-0.137232	0.00754087
cg06651311	miR-4801	-0.132272	0.0444522	-0.135284	0.0405549
cg08276755	miR-3193	-0.131288	0.0312703	-0.150771	0.00552805
cg02459543	miR-378d	-0.129437	0.00605231	-0.104226	0.0168816
cg26294229	miR-4260	-0.129333	0.00393877	-0.167937	0.000243029
cg02355304	miR-589-5p,miR-589-3p	-0.127062	0.00123609	-0.140939	0.000102158
cg27507284	miR-3128	-0.126641	0.00170926	-0.141951	0.000838399
cg03599197	miR-187-5p,miR-187-3p	-0.126636	0.0347651	-0.107533	0.0225359
cg10916651	miR-6127	-0.125259	0.000154337	-0.100155	0.00341814
cg11608884	miR-7847-3p	-0.123885	0.00922642	-0.169065	0.000112686
cg18124917	miR-212-3p,miR-212-5p,miR-132-3p,miR-132-5p	-0.123473	0.00342231	-0.125392	0.00505222
cg22497856	miR-657,miR-338-3p,miR-3065-5p,miR-338-5p,miR-3065-3p	-0.121719	0.00138424	-0.122843	0.00806503
cg13088568	miR-3131	-0.12131	0.000179406	-0.1254	0.00385558
cg07507493	miR-1914-3p,miR-1914-5p,miR-647	-0.120746	0.0049684	-0.185289	3.36e-05
cg07135405	miR-1914-3p,miR-647,miR-1914-5p	-0.119814	0.00689445	-0.126051	0.00396734
cg00103778	miR-3193	-0.11959	0.0129866	-0.130927	0.00416912
cg20901882	miR-642b-3p,miR-642a-3p,miR-642b-5p,miR-642a-5p	-0.11752	0.00629387	-0.105423	0.0156323
cg08682981	miR-769-5p,miR-769-3p	-0.117475	0.000860504	-0.104459	0.0392018
cg06105296	miR-150-5p,miR-150-3p	-0.116548	0.0269093	-0.155981	0.0058443
cg20065520	miR-1247-5p,miR-1247-3p	-0.115377	0.0142596	-0.138354	0.000720615
cg09596055	miR-5707	-0.114898	0.000809799	-0.107835	0.00271252
cg24196784	miR-7159-3p,miR-7159-5p	-0.114381	0.000901051	-0.10468	0.00138014
cg27074221	miR-543,miR-494-3p,miR-1193,miR-494-5p,miR-495-3p,miR-495-5p	-0.114332	0.0359698	-0.146791	0.0122115
cg18881978	miR-4697-3p,miR-4697-5p	-0.114134	0.00473291	-0.149025	0.000353125
cg26814835	miR-3193	-0.113852	0.0221402	-0.102712	0.019833
cg01389917	miR-132-3p,miR-212-5p,miR-132-5p,miR-212-3p	-0.113674	8.1e-05	-0.106016	0.00673571
cg03323067	miR-6809-3p,miR-6809-5p	-0.111745	0.0458299	-0.105708	0.0315084
cg01200264	miR-1185-5p,miR-376a-2-5p,miR-376c-5p,miR-376a-3p,miR-654-3p,miR-654-5p,miR-376c-3p,miR-376a-3p,miR-376b-3p,miR-376b-5p,miR-376a-5p,miR-1185-1-3p,miR-300	-0.110895	0.00689445	-0.126833	0.0152298
cg06869212	miR-657,miR-3065-3p,miR-338-5p,miR-338-3p,miR-3065-5p	-0.110078	0.00522547	-0.143607	0.00385558
cg15647584	miR-5572	-0.109225	0.00250006	-0.119344	0.000682653
cg17840858	miR-6080	-0.107771	0.000901051	-0.120576	0.00190886
cg07541701	miR-196a-5p,miR-196a-3p	-0.107551	0.00922642	-0.111229	0.0302409
cg26767632	miR-769-3p,miR-769-5p	-0.107171	0.0031232	-0.106698	0.017148
cg11190240	miR-8071	-0.106448	6.37e-05	-0.117638	0.00020219
cg04298953	miR-196b-3p,miR-196b-5p	-0.106435	0.00549517	-0.108367	0.0084248
cg05023415	miR-887-3p,miR-887-5p	-0.106435	0.000126082	-0.104908	0.00040744
cg11408986	miR-129-2-3p,miR-129-5p	-0.104833	0.0188813	-0.133398	0.0246073
cg08594681	miR-6843-3p	-0.104205	0.0196722	-0.118209	0.0073608
cg19516374	miR-6810-3p,miR-6810-5p	-0.103813	0.00656995	-0.103817	0.00424276
cg16558770	miR-3174	-0.103613	0.0414137	-0.141447	0.0073608
cg20011459	miR-887-3p,miR-887-5p	-0.103375	0.000432084	-0.118436	0.000283789
cg27388703	miR-150-5p,miR-150-3p	-0.101991	0.0384709	-0.130605	0.00424276
cg10692467	miR-6872-5p,miR-6872-3p	-0.101656	0.0173888	-0.116233	0.00149439
cg04630982	miR-505-5p,miR-505-3p	-0.101327	0.00574567	-0.111009	0.00308763
cg04585937	miR-376a-3p,miR-1185-2-3p,miR-376c-3p,miR-1185-5p,miR-1185-1-3p,miR-1185-5p,miR-376b-3p,miR-300,miR-376c-5p,miR-376a-2-5p,miR-654-5p,miR-376a-5p,miR-376a-3p,miR-654-3p,miR-376b-5p	-0.101138	0.00178276	-0.156011	0.00190886
cg25165932	miR-4496	-0.100897	0.0347651	-0.111794	0.0145978
cg02317955	miR-3065-3p,miR-338-5p,miR-657,miR-3065-5p,miR-338-3p	-0.100243	0.039901	-0.15156	0.000761612
cg12058064	miR-1276	-0.100192	0.0166458	-0.103504	0.00468204
cg01988285	miR-6872-5p,miR-6872-3p	0.101402	0.0458299	0.120489	0.00303692
cg07217954	miR-339-5p,miR-339-3p	0.102007	0.00922642	0.116745	0.0012942
cg06559756	miR-548d-5p,miR-548aa,miR-548d-3p	0.10254	0.0166458	0.139859	0.00168951
cg25837979	miR-708-5p,miR-708-3p	0.103015	0.0335097	0.137793	0.0044872
cg13485980	miR-4475	0.103985	0.00449921	0.127928	0.000239556
cg04094811	miR-6720-3p,miR-6720-5p	0.104811	0.0290683	0.10024	0.0490663
cg03306240	miR-146a-3p,miR-146a-5p	0.10758	0.0136447	0.136377	0.00697065
cg12640942	miR-190b-5p,miR-190b-3p	0.107608	0.00629387	0.120855	0.000580109
cg04995846	miR-4258	0.107872	0.0109112	0.123524	0.000321713
cg00978901	miR-6127	0.10867	0.00178276	0.109975	0.00138014
cg26774803	miR-6744-5p,miR-6744-3p	0.109176	0.00574567	0.137599	0.000941319
cg25852472	miR-675-5p,miR-675-3p	0.111938	0.0279285	0.135371	0.000737807
cg13071208	miR-10400-3p,miR-10400-5p	0.115133	0.0029403	0.131612	0.00127297
cg13477101	miR-339-5p,miR-339-3p	0.117664	0.0136447	0.142085	0.000361122
cg27560796	miR-7159-3p,miR-7159-5p	0.11779	0.00815194	0.122682	0.000284827
cg24929514	miR-3907	0.118125	0.000950772	0.115272	0.00196809
cg05240178	miR-6834-5p,miR-6834-3p,miR-6873-3p,miR-6873-5p	0.118468	0.00629387	0.111226	0.00686596
cg13652991	miR-1182	0.121643	0.000574187	0.115088	0.0006339
cg27313201	miR-190b-3p,miR-190b-5p	0.122738	0.010463	0.127469	0.00196809
cg01534125	miR-1182	0.125442	0.0301643	0.142246	0.0127174
cg01641514	miR-675-3p,miR-675-5p	0.127288	0.00264372	0.107388	0.0110961
cg16935061	miR-6720-3p,miR-6720-5p	0.127413	0.0129866	0.107703	0.0218814
cg21440584	miR-1182	0.127765	0.00887527	0.120885	0.00517882
cg21211585	miR-3189-5p,miR-3189-3p	0.129128	0.000432084	0.107044	7.62e-05
cg17749033	miR-6787-5p,miR-6787-3p	0.130103	1.05e-05	0.107214	0.0015686
cg01749436	miR-124-5p,miR-124-3p	0.130383	0.00887527	0.117527	0.00424276
cg24784036	miR-6872-5p,miR-6872-3p	0.131311	0.000725654	0.124807	0.00022434
cg10822545	miR-181c-3p,miR-181c-5p,miR-181d-3p,miR-181d-5p	0.132341	0.000950772	0.120581	0.000941319
cg13947243	miR-4479	0.133305	0.000432084	0.132101	0.00468204
cg02071553	miR-216b-5p,miR-216b-3p	0.133602	0.000144596	0.135459	0.000147845
cg00283876	miR-762	0.133639	0.00689445	0.114983	0.00697065
cg11716026	miR-675-5p,miR-675-3p	0.134494	0.00449921	0.128881	0.00385558
cg03362871	miR-6821-5p,miR-6821-3p	0.137006	0.000225116	0.101427	0.00435686
cg11856932	miR-6757-3p,miR-6757-5p	0.137483	0.00784512	0.145133	0.000473751
cg26631397	miR-4429	0.138768	0.0196722	0.136279	0.0102816
cg15604044	miR-519a-5p,miR-516a-3p,miR-519a-3p,miR-516a-5p,miR-516a-3p,miR-527,miR-1283,miR-516a-5p	0.139282	1.88e-05	0.116352	0.000580109
cg06118116	miR-5703	0.1404	0.00393877	0.115503	0.00203824
cg11166197	miR-767-5p,miR-105-5p,miR-767-3p,miR-105-3p,miR-105-3p,miR-105-5p	0.14151	0.0027952	0.13241	0.00287507
cg24704510	miR-6884-5p,miR-6884-3p	0.142345	5.37e-05	0.106538	0.00287507
cg12548693	miR-223-3p,miR-223-5p	0.142822	0.000343643	0.129312	0.00196809
cg25850845	miR-1182	0.143379	0.0119781	0.121596	0.00568386
cg05880897	miR-224-3p,miR-452-3p,miR-224-5p,miR-452-5p	0.144805	0.000809799	0.107674	0.00408617
cg24213115	miR-125b-1-3p,miR-125b-5p	0.144834	0.010463	0.129933	0.0302409
cg11428427	miR-105-5p,miR-105-5p,miR-767-3p,miR-105-3p,miR-105-3p,miR-767-5p	0.145371	0.0100622	0.122192	0.0118834
cg16295056	miR-196a-5p,miR-196a-3p	0.146847	0.00922642	0.101634	0.0392018
cg27291385	miR-26b-3p,miR-26b-5p	0.147123	0.00238907	0.131206	0.000838399
cg19755003	miR-3619-3p,miR-3619-5p	0.147585	0.00138424	0.147995	0.000243029
cg00337703	miR-2110	0.148477	0.00449921	0.111604	0.0091133
cg14024321	miR-4670-5p,miR-4670-3p	0.149589	5.88e-05	0.122291	0.00119704
cg25960403	miR-572	0.149938	0.000860504	0.136387	0.00240708
cg18805612	miR-1178-3p,miR-1178-5p	0.15155	0.0166458	0.122002	0.0105818
cg03179438	miR-1236-5p,miR-1236-3p	0.151966	0.00102102	0.121354	0.00435686
cg04641165	miR-4639-3p,miR-4639-5p	0.15401	7.55e-05	0.100061	0.00997233
cg19356022	miR-4258	0.154263	0.0301643	0.136355	0.00973984
cg14294321	miR-5684	0.155023	0.0018974	0.122579	0.0124512
cg24433043	miR-6744-5p,miR-6744-3p	0.15557	0.00413428	0.142952	0.00119704
cg22277567	miR-4269	0.158455	0.00200204	0.124502	0.019833
cg10092499	miR-324-5p,miR-324-3p	0.158708	0.000244686	0.101628	0.00287507
cg21331510	miR-1249-5p,miR-1249-3p	0.159143	0.000764999	0.121449	0.013762
cg21536086	miR-190b-3p,miR-190b-5p	0.160006	0.00264372	0.137905	0.00233424
cg16989132	miR-146a-3p,miR-146a-5p	0.160202	0.000285313	0.152304	0.00117915
cg12272488	miR-5589-3p,miR-5589-5p	0.161545	0.00922642	0.117903	0.0159383
cg13641778	miR-8064	0.162087	0.000126082	0.108553	0.00401881
cg17208060	miR-4429	0.163241	0.0018974	0.133468	0.00331136
cg25785303	miR-4429	0.164629	0.000389862	0.186854	0.000125097
cg19930575	miR-224-3p,miR-224-5p	0.165496	0.000410298	0.139357	0.00396734
cg26509250	miR-3679-5p,miR-3679-3p	0.165874	8.1e-05	0.113487	0.0214197
cg23875758	miR-6777-3p,miR-33b-3p,miR-6777-5p,miR-33b-5p	0.166395	0.000136484	0.116127	0.00543026
cg04295258	miR-205-3p,miR-205-5p	0.166825	0.00629387	0.112801	0.0241383
cg18645493	miR-190b-5p,miR-190b-3p	0.167128	1.12e-06	0.158158	7.62e-05
cg24490338	miR-190b-3p,miR-190b-5p	0.167998	0.000285313	0.122681	0.00530932
cg02326301	miR-4666a-3p,miR-4666a-5p	0.170025	0.000343643	0.104808	0.011564
cg15050328	miR-544b	0.171068	8.91e-06	0.137141	0.000596946
cg17819168	miR-4508	0.171204	0.00574567	0.12514	0.00997233
cg01856752	miR-6775-3p,miR-6775-5p	0.171294	0.00064539	0.119254	0.011564
cg20710730	miR-196a-1-3p,miR-196a-5p	0.171784	0.00116404	0.131044	0.00825025
cg16752592	miR-6848-3p,miR-6848-5p	0.171888	0.00143738	0.142364	0.00250303
cg03742132	miR-617	0.172069	0.000285313	0.171811	0.000682653
cg07084941	miR-1207-5p,miR-1207-3p	0.172901	0.000179406	0.128321	0.00806503
cg04645123	miR-7854-3p	0.173071	0.000192731	0.147778	0.000125097
cg26779305	miR-744-5p,miR-744-3p	0.173776	0.00378628	0.123179	0.0110961
cg19694206	miR-12118	0.175087	0.000343643	0.144038	0.00117915
cg19651184	miR-4450,miR-548ah-3p,miR-548ah-5p	0.175094	0.00473291	0.135538	0.00973984
cg23367119	miR-4505	0.175957	0.000144596	0.148919	0.00116254
cg04172795	miR-151b,miR-342-5p,miR-342-3p	0.178254	0.000410298	0.121443	0.0118834
cg26349474	miR-196a-5p,miR-196a-1-3p	0.179222	0.000301334	0.119243	0.00866976
cg22492271	miR-1200	0.180106	0.00200204	0.12266	0.01492
cg21913981	miR-1178-5p,miR-1178-3p	0.180279	0.00178276	0.138664	0.00686596
cg07911140	miR-934	0.1808	0.000122852	0.1051	0.0367597
cg12881765	miR-8059	0.182686	0.0018974	0.118086	0.0112714
cg23011886	miR-1229-5p,miR-1229-3p	0.184315	0.000126082	0.104543	0.0359912
cg19497709	miR-6826-3p,miR-6826-5p	0.184945	1.13e-05	0.156677	0.000141129
cg05710299	miR-432-3p,miR-136-5p,miR-433-3p,miR-127-5p,miR-432-5p,miR-433-5p,miR-136-3p,miR-127-3p	0.186251	0.000950772	0.147264	0.00517882
cg22260508	miR-200c-3p,miR-141-5p,miR-141-3p,miR-200c-5p	0.189445	4.83e-06	0.12352	0.000215346
cg22894805	miR-626	0.1901	4.33e-07	0.156639	0.000217184
cg18904817	miR-105-5p,miR-767-5p,miR-105-3p,miR-767-3p,miR-105-3p,miR-105-5p	0.190274	9.84e-05	0.10779	0.0315084
cg20930329	miR-8071	0.1904	2.04e-05	0.178209	2.21e-05
cg21823119	miR-205-3p,miR-205-5p	0.192589	0.0049684	0.118454	0.0267428
cg07072391	miR-6811-5p,miR-6811-3p	0.194225	0.000285313	0.107774	0.0262807
cg07133479	miR-4779	0.196082	1.93e-07	0.140127	0.00119704
cg03589751	miR-549a-5p,miR-549a-3p	0.197127	0.000574187	0.153303	0.00153873
cg08096702	miR-211-3p,miR-211-5p	0.198903	0.000764999	0.176762	0.0036667
cg02836478	miR-10a-5p,miR-10a-3p	0.198934	0.000343643	0.134987	0.0241383
cg19722706	miR-4515	0.204902	1.31e-06	0.153728	0.000417611
cg09522962	miR-519c-5p,miR-515-5p,miR-515-5p,miR-519e-5p,miR-515-3p,miR-520f-3p,miR-520f-5p,miR-519e-3p,miR-519c-3p,miR-515-3p	0.208726	0.000114424	0.144325	0.00997233
cg09380135	miR-641	0.210752	0.000326991	0.207698	0.000569727
cg25237396	miR-4745-5p,miR-4745-3p	0.216273	2.71e-05	0.200075	0.000135191
cg22207139	miR-2116-3p,miR-2116-5p	0.216576	7.75e-06	0.143499	0.0058443
cg03488588	miR-6721-5p	0.217529	4.01e-05	0.102825	0.0472256
cg25758978	miR-4999-5p,miR-4999-3p	0.220505	0.00143738	0.178458	0.00308763
cg05492904	miR-7973,miR-7973	0.220641	5.37e-05	0.140091	0.00806503
cg27123859	miR-587	0.221623	3.82e-06	0.150466	0.0152298
cg14536372	miR-148a-3p,miR-148a-5p	0.223378	7.7e-07	0.153454	0.00119704
cg02464665	miR-1182	0.224436	8.22e-06	0.224888	0.000192065
cg09359006	miR-6872-5p,miR-6872-3p	0.225961	1.31e-05	0.1981	0.000102158
cg05093113	miR-645	0.228603	9.53e-07	0.15328	0.00642847
cg03830929	miR-190b-5p,miR-190b-3p	0.228781	1.31e-05	0.24768	2.99e-05
cg04939200	miR-148a-5p,miR-148a-3p	0.233482	9.62e-07	0.155264	0.00117915
cg17953300	miR-4489	0.238699	9.84e-05	0.132729	0.0405549
cg02685286	miR-6781-5p,miR-6781-3p	0.23977	1.93e-07	0.162702	0.000499648
cg25789370	miR-3939	0.245793	3.19e-05	0.206123	0.0006339
cg19688772	miR-8066	0.24598	1.05e-05	0.193557	0.000620411
cg06639874	miR-6811-5p,miR-6811-3p	0.245982	4.2e-06	0.114863	0.0145978
cg25573884	miR-148a-5p,miR-148a-3p	0.246467	9.62e-07	0.156304	0.0010811
cg23640664	miR-3679-5p,miR-3679-3p	0.248023	1.02e-06	0.179537	0.00153873
cg12698662	miR-563	0.248248	1.31e-06	0.195923	0.000328564
cg08688393	miR-629-3p,miR-629-5p	0.251411	2.08e-07	0.196049	0.000168521
cg18745782	miR-181d-5p,miR-181d-3p,miR-181c-5p,miR-181c-3p	0.252452	7.75e-06	0.169072	0.0012942
cg06024540	miR-6721-5p	0.258609	3.37e-05	0.14883	0.0118834
cg26687830	miR-6721-5p	0.259653	2.71e-05	0.128932	0.0351438
cg05076730	miR-1207-5p,miR-1207-3p	0.264637	2.6e-06	0.204536	0.000217184
cg02183373	miR-9899	0.266156	1.93e-07	0.193882	0.000704163
cg07475026	miR-1284	0.266894	3.37e-05	0.226523	0.0012942
cg12598025	miR-5003-3p,miR-5003-5p	0.269704	5.75e-08	0.188877	0.000328564
cg00240860	miR-6506-3p,miR-6506-5p	0.272223	1.44e-06	0.204443	0.000102158
cg01940297	miR-1207-3p,miR-1207-5p	0.276916	1.06e-06	0.219971	0.000135191
cg23023604	miR-563	0.278302	1.93e-07	0.210368	0.000141129
cg06368401	miR-563	0.286405	2.08e-07	0.213267	0.000102158
cg16006963	miR-6721-5p	0.299984	7.75e-06	0.165438	0.0124512
cg23834013	miR-10399-3p,miR-10399-5p	0.303009	1.05e-05	0.220762	0.000274098
cg11516654	miR-4694-5p,miR-4694-3p	0.306452	4.09e-07	0.236593	0.000135191
cg07754347	miR-6721-5p	0.30715	5.59e-06	0.158937	0.0204307
cg24143196	miR-639	0.311335	1.93e-07	0.234535	0.000135191
cg18804777	miR-92b-5p,miR-92b-3p	0.320115	1.31e-05	0.195928	0.00936145
cg10262770	miR-6721-5p	0.323868	3.47e-06	0.165086	0.0246073
cg10970143	miR-4259	0.326626	5.59e-06	0.242302	0.000125097
AA-specific DMLs
IllumnID	mirna_name	deltaBeta	WC_test	pAdj
cg02527669	miR-3132	-0.236199	8.65e-05	0.00178276
cg27627006	miR-1260b	-0.227186	3.15e-06	0.000154337
cg15943335	miR-2053	-0.18994	1.97e-05	0.000604816
cg08333835	miR-2053	-0.187467	1.19e-05	0.000410298
cg03693714	miR-6769a-3p,miR-6769a-5p	-0.18692	3.46e-05	0.000901051
cg15021439	miR-3132	-0.18434	0.000307205	0.00449921
cg13544946	miR-6853-3p,miR-6853-5p	-0.183699	0.00102869	0.010463
cg13879776	miR-6828-5p,miR-6828-3p	-0.181979	0.000456175	0.00605231
cg03649649	miR-142-5p,miR-142-3p	-0.181656	0.000668761	0.00784512
cg21236500	miR-4479	-0.171993	2.38e-06	0.000126082
cg25356456	miR-4472	-0.169021	0.000518944	0.00656995
cg24810917	miR-5579-5p,miR-5579-3p	-0.168604	3.46e-05	0.000901051
cg18498593	miR-3185	-0.167861	0.00850951	0.0472889
cg27449255	miR-140-3p,miR-140-5p	-0.166069	3.26e-09	1.06e-06
cg24641773	miR-6869-5p,miR-6869-3p	-0.164611	2.88e-06	0.000144596
cg23878206	miR-4751	-0.163213	3.23e-07	2.98e-05
cg06492744	miR-4690-5p,miR-4690-3p	-0.163179	0.000307205	0.00449921
cg22108567	miR-589-5p,miR-589-3p	-0.163083	0.000486635	0.00629387
cg16858125	miR-6734-3p,miR-6734-5p	-0.163001	0.000250863	0.00393877
cg02241055	miR-6828-3p,miR-6828-5p	-0.162599	0.000668761	0.00784512
cg16217794	miR-1827	-0.160329	3.15e-06	0.000154337
cg18503234	miR-3164	-0.158854	2.31e-08	4.5e-06
cg19050990	miR-2682-5p,miR-2682-3p,miR-137-5p,miR-137-3p	-0.155199	0.000757605	0.00853908
cg12539415	miR-10b-5p,miR-10b-3p	-0.153177	0.000165599	0.0029403
cg13333304	miR-6828-5p,miR-6828-3p	-0.152337	0.00184999	0.0160474
cg25036707	miR-4534	-0.151944	0.000911146	0.00960712
cg08693172	miR-769-5p,miR-769-3p	-0.150925	0.000133851	0.00250006
cg05584950	miR-6071	-0.145366	9.99e-07	6.97e-05
cg06242730	miR-339-3p,miR-339-5p	-0.144363	7.75e-06	0.000301334
cg20635067	miR-877-3p,miR-877-5p	-0.144257	1.97e-05	0.000604816
cg04913250	miR-605-3p,miR-605-5p	-0.143736	0.000165599	0.0029403
cg18149307	miR-4780	-0.14334	6.92e-05	0.0015122
cg07710335	miR-4731-3p,miR-4731-5p	-0.143107	8.03e-05	0.00170926
cg01543654	miR-3185	-0.142847	0.000486635	0.00629387
cg03166835	miR-4750-5p,miR-4750-3p	-0.141757	0.000374961	0.00522547
cg18546006	miR-3613-3p,miR-3613-5p	-0.138622	4.15e-06	0.000192731
cg21490751	miR-551b-3p,miR-551b-5p	-0.138307	0.00491347	0.0323856
cg27368718	miR-6718-5p	-0.137456	0.00164938	0.0147705
cg18772588	miR-124-3p,miR-124-5p	-0.137332	3.2e-05	0.000860504
cg07609780	miR-5093	-0.136785	9.04e-07	6.37e-05
cg26433582	miR-3164	-0.134568	6.03e-07	4.62e-05
cg07137845	miR-6828-5p,miR-6828-3p	-0.134565	0.00602404	0.0371198
cg10919522	miR-4505	-0.134285	0.000350987	0.0049684
cg00036976	miR-5093	-0.131147	1.3e-05	0.000432084
cg11638071	miR-142-3p,miR-142-5p	-0.13032	0.00155664	0.0142596
cg14818279	miR-584-5p,miR-584-3p	-0.130199	2.32e-05	0.000685735
cg02712546	miR-140-3p,miR-140-5p	-0.130041	4.43e-07	3.66e-05
cg18007341	miR-1275	-0.129551	4.25e-08	6.5e-06
cg06679494	miR-195-5p,miR-497-3p,miR-195-3p,miR-497-5p	-0.129493	0.00219231	0.0180376
cg12937434	miR-142-3p,miR-142-5p	-0.128884	0.00442964	0.0301643
cg06639923	miR-589-3p,miR-589-5p	-0.128681	7.75e-06	0.000301334
cg00057966	miR-4736,miR-142-3p,miR-142-5p	-0.126543	0.00058952	0.00718515
cg20841588	miR-1246	-0.126393	2.32e-05	0.000685735
cg14330713	miR-4734	-0.125577	5.11e-05	0.00123609
cg04359602	miR-6717-5p	-0.125409	1.97e-05	0.000604816
cg13227162	miR-127-5p,miR-136-3p,miR-432-5p,miR-433-5p,miR-127-3p,miR-431-3p,miR-431-5p,miR-136-5p,miR-433-3p,miR-432-3p	-0.123719	1.54e-05	0.000504096
cg23419907	miR-153-3p	-0.123436	0.00115985	0.011441
cg07158528	miR-9-5p,miR-9-3p	-0.123089	0.00174709	0.0154151
cg21011616	miR-10b-5p,miR-10b-3p	-0.122911	0.00259061	0.0204266
cg15035143	miR-142-5p,miR-142-3p,miR-4736	-0.121516	0.00058952	0.00718515
cg20063640	miR-1292-5p,miR-1292-3p	-0.121274	6.42e-05	0.00143738
cg06320380	miR-6809-3p,miR-6809-5p	-0.121234	0.00219231	0.0180376
cg12148515	miR-486-5p,miR-486-3p,miR-486-5p,miR-486-3p	-0.120898	0.001306	0.0125219
cg01042334	miR-6846-5p,miR-6846-3p	-0.120669	0.00378324	0.0269093
cg05815419	miR-1287-3p,miR-1287-5p	-0.120649	1.67e-05	0.000540463
cg05473648	miR-708-5p,miR-708-3p	-0.120347	0.00058952	0.00718515
cg10097295	miR-6068	-0.119552	0.00378324	0.0269093
cg23176340	miR-3529-3p,miR-7-5p,miR-7-2-3p,miR-3529-5p,miR-1179	-0.119453	0.000553205	0.00689445
cg05557449	miR-3185	-0.118999	6.92e-05	0.0015122
cg08115371	miR-708-3p,miR-708-5p	-0.118997	2.32e-05	0.000685735
cg15766101	miR-769-3p,miR-769-5p	-0.118374	0.00245116	0.0196722
cg18626954	miR-7159-3p,miR-7159-5p	-0.117794	2.51e-05	0.000725654
cg20792206	miR-4512	-0.117649	0.00207234	0.0173888
cg04650977	miR-489-3p,miR-653-3p,miR-653-5p,miR-489-5p	-0.117455	0.000857078	0.00922642
cg03383268	miR-6809-3p,miR-6809-5p	-0.117064	5.11e-05	0.00123609
cg04303901	miR-1251-5p,miR-1251-3p	-0.116921	2.32e-05	0.000685735
cg11389889	miR-1292-5p,miR-1292-3p	-0.116292	0.000204168	0.00342231
cg18256205	miR-4638-5p,miR-4638-3p	-0.116266	0.000456175	0.00605231
cg12200124	miR-1229-5p,miR-1229-3p	-0.115911	0.00219231	0.0180376
cg26112797	miR-4736,miR-142-5p,miR-142-3p	-0.115846	0.000668761	0.00784512
cg20783697	miR-142-3p,miR-142-5p	-0.115844	0.00184999	0.0160474
cg14548777	miR-3064-5p,miR-3064-3p,miR-5047	-0.115744	0.000124586	0.00238907
cg08986368	miR-483-3p,miR-483-5p	-0.114277	0.000307205	0.00449921
cg13343687	miR-5193	-0.113951	0.00273714	0.0212328
cg14943796	miR-4740-5p,miR-4740-3p	-0.113875	0.000668761	0.00784512
cg21618017	miR-3908	-0.113555	0.000287249	0.00432135
cg12434362	miR-583	-0.113103	0.00109249	0.0109112
cg01845451	miR-7113-3p,miR-7113-5p,miR-4691-5p,miR-4691-3p	-0.113015	0.000100227	0.00200204
cg00161247	miR-3621	-0.112966	2.38e-06	0.000126082
cg24361391	miR-6510-3p,miR-6510-5p	-0.112866	0.00398868	0.0279285
cg19273756	miR-301a-3p,miR-301a-5p	-0.111714	2.72e-05	0.000764999
cg01182697	miR-4781-5p,miR-4781-3p	-0.110207	0.00466598	0.0312703
cg01951274	miR-4736,miR-142-5p,miR-142-3p	-0.109126	0.00259061	0.0204266
cg09837245	miR-1246	-0.109099	2.14e-05	0.00064539
cg27004760	miR-6769a-5p,miR-6769a-3p	-0.108943	0.000486635	0.00629387
cg01904296	miR-7154-3p,miR-7154-5p	-0.108312	0.000350987	0.0049684
cg08809260	miR-7704	-0.107577	0.00195832	0.0166458
cg10530767	miR-142-3p,miR-4736,miR-142-5p	-0.107566	0.00219231	0.0180376
cg10803577	miR-10b-5p,miR-10b-3p	-0.10711	0.00466598	0.0312703
cg17241841	miR-3529-3p,miR-7-2-3p,miR-3529-5p,miR-7-5p	-0.107031	0.000115917	0.00225287
cg23213230	miR-3613-3p,miR-3613-5p	-0.106955	0.00219231	0.0180376
cg23299804	miR-596	-0.106693	0.000234306	0.00378628
cg19702383	miR-1251-3p,miR-1251-5p	-0.106616	1.79e-06	0.000105703
cg07434518	miR-6828-5p,miR-6828-3p	-0.105833	0.00340048	0.0249264
cg20585038	miR-1179	-0.105787	0.000287249	0.00432135
cg04843067	miR-10b-3p,miR-10b-5p	-0.10529	0.000518944	0.00656995
cg15454374	miR-6891-3p,miR-6891-5p	-0.105177	0.001306	0.0125219
cg15787712	miR-27a-3p,miR-23a-5p,miR-24-3p,miR-24-2-5p,miR-27a-5p,miR-23a-3p	-0.104871	0.00378324	0.0269093
cg20902783	miR-6717-5p	-0.104847	0.00466598	0.0312703
cg27083040	miR-145-5p,miR-143-5p,miR-145-3p,miR-143-3p	-0.104793	0.000190477	0.00326124
cg05281603	miR-34c-5p,miR-34b-5p,miR-34c-3p,miR-34b-3p	-0.10413	0.00155664	0.0142596
cg11673244	miR-301b-3p,miR-301b-5p,miR-130b-5p,miR-130b-3p	-0.104124	0.00184999	0.0160474
cg02328221	miR-642b-3p,miR-642a-5p,miR-642b-5p,miR-642a-3p	-0.104065	6.42e-05	0.00143738
cg23604959	miR-718	-0.102203	3.74e-05	0.000950772
cg00955497	miR-1179	-0.101908	0.000857078	0.00922642
cg02022181	miR-339-5p,miR-339-3p	-0.101786	6.42e-05	0.00143738
cg14360405	miR-3166	-0.101347	0.00071192	0.00815194
cg01024168	miR-196b-5p,miR-196b-3p	-0.101049	0.00174709	0.0154151
cg08766762	miR-4462	-0.100216	0.00289107	0.0221402
cg11778840	miR-6508-5p,miR-6508-3p	0.100635	0.00602404	0.0371198
cg09170311	miR-34c-3p,miR-34c-5p,miR-34b-5p,miR-34b-3p	0.100934	0.00572735	0.0359698
cg19793640	miR-6508-5p,miR-6508-3p	0.101014	0.00245116	0.0196722
cg00868980	miR-1468-5p,miR-1468-3p	0.101331	0.0032224	0.0239878
cg27110054	miR-5680	0.101483	0.00378324	0.0269093
cg10228706	miR-7703	0.101521	3.59e-07	3.19e-05
cg17917837	miR-6881-5p,miR-6881-3p	0.10154	0.000115917	0.00225287
cg16189671	miR-124-5p,miR-124-3p	0.101597	0.00340048	0.0249264
cg05574878	miR-1264,miR-1912-5p,miR-1912-3p	0.101996	0.00058952	0.00718515
cg26370066	miR-6792-5p,miR-6792-3p	0.102222	1.67e-05	0.000540463
cg23792592	miR-1-5p,miR-1-3p	0.103114	0.00289107	0.0221402
cg07924363	miR-424-3p,miR-424-5p,miR-503-3p,miR-503-5p	0.103131	0.00602404	0.0371198
cg09013032	miR-5705	0.103247	0.00340048	0.0249264
cg14392995	miR-6858-5p,miR-6858-3p	0.10325	0.00026849	0.00413428
cg02958180	miR-6787-3p,miR-6787-5p	0.103374	0.000287249	0.00432135
cg01053621	miR-5187-3p,miR-5187-5p	0.103721	0.000911146	0.00960712
cg09491120	miR-6720-3p,miR-6720-5p	0.103804	0.00810676	0.0458299
cg15700022	miR-149-3p,miR-149-5p	0.103879	8.65e-05	0.00178276
cg22395355	miR-6777-5p,miR-6777-3p,miR-33b-5p,miR-33b-3p	0.104058	0.00602404	0.0371198
cg21791252	miR-7159-5p,miR-7159-3p	0.104653	0.000857078	0.00922642
cg18784552	miR-1912-3p,miR-1264,miR-1912-5p	0.105559	0.00378324	0.0269093
cg11118566	miR-4281	0.105619	0.000427469	0.00574567
cg12740087	miR-320b	0.105797	3.59e-07	3.19e-05
cg19125767	miR-4686	0.107288	0.00231848	0.0188813
cg04647234	miR-675-3p,miR-675-5p	0.107753	0.0069973	0.0414137
cg13661182	miR-4756-5p,miR-4756-3p	0.108197	0.000234306	0.00378628
cg04227631	miR-767-3p,miR-105-5p,miR-105-3p,miR-105-3p,miR-105-5p,miR-767-5p	0.108355	0.000668761	0.00784512
cg05991401	miR-3615	0.108385	0.000234306	0.00378628
cg01377644	miR-324-3p,miR-324-5p	0.108775	0.00138516	0.0129866
cg00719224	miR-503-3p,miR-503-5p,miR-424-3p,miR-424-5p	0.108842	0.00195832	0.0166458
cg03280622	miR-661	0.109335	0.000234306	0.00378628
cg10137253	miR-654-5p,miR-376a-2-5p,miR-381-5p,miR-376b-3p,miR-376b-5p,miR-376a-3p,miR-376c-3p,miR-376c-5p,miR-381-3p,miR-1185-5p,miR-1185-5p,miR-376a-3p,miR-376a-5p,miR-1185-2-3p,miR-654-3p,miR-1185-1-3p,miR-300	0.109365	0.0032224	0.0239878
cg18577533	miR-519a-3p,miR-521,miR-522-5p,miR-519a-5p,miR-522-3p	0.109463	5.95e-06	0.000257823
cg16226106	miR-1-3p,miR-1-5p	0.109497	0.00184999	0.0160474
cg26256521	miR-4710	0.109909	0.000553205	0.00689445
cg14709103	miR-527,miR-521,miR-519a-5p,miR-522-5p,miR-522-3p,miR-519a-3p	0.110085	0.00772087	0.0444522
cg19606290	miR-523-3p,miR-523-5p,miR-520b-3p,miR-520b-5p,miR-518b,miR-525-3p,miR-518f-5p,miR-525-5p,miR-518f-3p	0.110498	0.00665849	0.039901
cg18407963	miR-6811-3p,miR-6811-5p	0.11054	0.00026849	0.00413428
cg03461296	miR-3195	0.11144	1.01e-05	0.000366947
cg01854676	miR-4710	0.111503	0.00491347	0.0323856
cg05923197	miR-5580-3p,miR-5580-5p	0.111787	0.000668761	0.00784512
cg17465569	miR-6127	0.112015	0.000518944	0.00656995
cg14712784	miR-6748-5p,miR-6748-3p	0.112115	0.000107809	0.00212982
cg03977089	miR-124-3p,miR-124-5p	0.112122	0.00102869	0.010463
cg24757937	miR-9718	0.112433	0.000805945	0.00887527
cg18917378	miR-4756-5p,miR-4756-3p	0.112449	0.00058952	0.00718515
cg03571145	miR-6850-3p,miR-6850-5p	0.112848	0.00026849	0.00413428
cg15709375	miR-7705	0.112936	2.38e-06	0.000126082
cg10432569	miR-196a-5p,miR-196a-1-3p	0.112992	0.00340048	0.0249264
cg24655701	miR-100-3p,miR-100-5p,miR-10526-3p	0.113017	0.00735124	0.0428733
cg25899829	miR-326	0.113787	0.00633424	0.0384709
cg17960164	miR-661	0.113828	0.00219231	0.0180376
cg12446939	miR-555	0.113884	2.14e-05	0.00064539
cg16266268	miR-525-3p,miR-520a-3p,miR-526b-5p,miR-523-5p,miR-519b-3p,miR-523-3p,miR-520a-5p,miR-519b-5p,miR-525-5p,miR-526b-3p	0.114114	0.00850951	0.0472889
cg22142212	miR-105-3p,miR-105-3p,miR-767-5p,miR-105-5p,miR-105-5p,miR-767-3p	0.114206	0.00155664	0.0142596
cg09597192	miR-6721-5p	0.114274	0.00305271	0.0231806
cg14846965	miR-4526	0.114289	0.000115917	0.00225287
cg24787924	miR-518a-3p,miR-516b-3p,miR-518e-5p,miR-518a-5p,miR-518e-3p,miR-516b-5p,miR-526a-5p	0.114811	3.46e-05	0.000901051
cg21549075	miR-7159-3p,miR-7159-5p	0.114841	0.000628001	0.00756441
cg12305588	miR-6721-5p	0.114943	3.2e-05	0.000860504
cg23502204	miR-3166	0.115087	0.00273714	0.0212328
cg01896229	miR-1249-3p,miR-1249-5p	0.115215	0.000668761	0.00784512
cg27533635	miR-1251-3p,miR-1251-5p	0.115361	0.001306	0.0125219
cg04798303	miR-635	0.11542	0.00259061	0.0204266
cg22306038	miR-8059	0.115672	0.000115917	0.00225287
cg00132972	miR-375-5p,miR-375-3p	0.115985	2.72e-05	0.000764999
cg15689991	miR-548c-3p,miR-548c-5p,miR-548z	0.116017	0.000911146	0.00960712
cg11263011	miR-195-5p,miR-195-3p,miR-497-5p,miR-497-3p	0.116409	0.00245116	0.0196722
cg07898713	miR-661	0.116689	0.000328427	0.00473291
cg21074347	miR-5691	0.116823	0.00850951	0.0472889
cg22155786	miR-8073	0.117886	0.00572735	0.0359698
cg11835050	miR-520f-3p,miR-515-5p,miR-1283,miR-515-3p,miR-520f-5p,miR-519c-3p,miR-519c-5p	0.118769	0.000250863	0.00393877
cg13811469	miR-185-3p,miR-185-5p	0.118838	0.00491347	0.0323856
cg26916936	miR-125b-5p,miR-125b-1-3p	0.119005	0.00231848	0.0188813
cg08698835	miR-3935	0.119132	0.00109249	0.0109112
cg12964647	miR-1203	0.119552	0.00123096	0.0119781
cg05678526	miR-125b-1-3p,miR-125b-5p	0.119571	0.001306	0.0125219
cg18490846	miR-8059	0.119572	0.000374961	0.00522547
cg08264124	miR-1468-5p,miR-1468-3p	0.119577	0.00146864	0.0136447
cg09825713	miR-219a-1-3p,miR-219a-5p	0.119754	0.00259061	0.0204266
cg19308132	miR-5680	0.119954	0.00219231	0.0180376
cg10794439	miR-486-5p,miR-486-3p,miR-486-3p,miR-486-5p	0.120006	0.00184999	0.0160474
cg20978858	miR-6889-3p,miR-6889-5p	0.120949	0.000124586	0.00238907
cg20674658	miR-6740-5p,miR-6740-3p	0.121592	5.11e-05	0.00123609
cg19279346	miR-4752	0.121801	0.00174709	0.0154151
cg03010301	miR-99b-3p,miR-125a-3p,miR-99b-5p,miR-125a-5p	0.122005	4.73e-05	0.00116404
cg03331035	miR-30b-3p,miR-30b-5p,miR-30d-3p,miR-30d-5p	0.12222	0.0069973	0.0414137
cg05971187	miR-4663	0.122416	1.97e-05	0.000604816
cg14240300	miR-196a-5p,miR-196a-1-3p	0.122461	0.000757605	0.00853908
cg07524000	miR-662	0.122791	0.000911146	0.00960712
cg26514117	miR-181d-3p,miR-181c-5p,miR-181d-5p,miR-181c-3p	0.123196	0.000190477	0.00326124
cg09483904	miR-219a-1-3p,miR-219a-5p	0.123311	0.00138516	0.0129866
cg24352349	miR-1249-5p,miR-1249-3p	0.123455	8.03e-05	0.00170926
cg07817400	miR-219a-5p,miR-219a-1-3p	0.123628	0.00602404	0.0371198
cg10753636	miR-519c-5p,miR-515-5p,miR-520a-5p,miR-515-3p,miR-520a-3p,miR-519c-3p,miR-1283,miR-526b-5p,miR-526b-3p	0.123741	0.00735124	0.0428733
cg22390041	miR-1290	0.124493	0.000190477	0.00326124
cg00966524	miR-934	0.124964	0.000628001	0.00756441
cg13787134	miR-548au-3p,miR-548au-5p	0.124992	7.1e-06	0.000285313
cg12283120	miR-219a-5p,miR-219a-1-3p	0.125444	5.95e-05	0.00138424
cg04505809	miR-328-5p,miR-328-3p	0.125602	1.88e-07	1.88e-05
cg18274788	miR-320b	0.125853	0.000628001	0.00756441
cg00182416	miR-1283,miR-516a-5p,miR-516a-3p,miR-519a-2-5p,miR-516a-3p,miR-519a-3p,miR-516a-5p	0.12601	0.00195832	0.0166458
cg18718410	miR-6795-5p,miR-6795-3p	0.126425	1.34e-06	8.77e-05
cg13984060	miR-661	0.126563	0.000190477	0.00326124
cg09103877	miR-33b-3p,miR-6777-5p,miR-33b-5p,miR-6777-3p	0.126703	0.00219231	0.0180376
cg00101104	miR-521,miR-520d-3p,miR-519d-3p,miR-517a-3p,miR-517-5p,miR-517-5p,miR-520d-5p,miR-519d-5p,miR-517b-3p	0.127556	0.00420401	0.0290683
cg20047489	miR-124-5p,miR-124-3p	0.128127	0.00633424	0.0384709
cg14194397	miR-1539	0.128134	0.000518944	0.00656995
cg02769614	miR-6721-5p	0.128374	8.65e-05	0.00178276
cg16003049	miR-4686	0.129187	0.000857078	0.00922642
cg14825976	miR-4526	0.129483	0.000486635	0.00629387
cg00164678	miR-5589-5p,miR-5589-3p	0.129539	0.00123096	0.0119781
cg23510807	miR-4648	0.129736	1.63e-06	9.84e-05
cg25263135	miR-6721-5p	0.129774	8.65e-05	0.00178276
cg17890298	miR-3617-3p,miR-3617-5p	0.129885	0.000628001	0.00756441
cg07608094	miR-6721-5p	0.130056	0.000968299	0.0100622
cg09060789	miR-4298	0.131119	0.000400427	0.00549517
cg18590130	miR-100-3p,miR-100-5p,miR-10526-3p	0.131295	8.03e-05	0.00170926
cg05966699	miR-567	0.131416	2.95e-05	0.000809799
cg03184776	miR-2117	0.131898	6.92e-05	0.0015122
cg04147593	miR-6787-5p,miR-6787-3p	0.131964	8.65e-05	0.00178276
cg22853542	miR-1204	0.13204	0.00273714	0.0212328
cg09404289	miR-520c-5p,miR-518c-5p,miR-520b-3p,miR-520b-5p,miR-526a-5p,miR-526a-3p,miR-518c-3p,miR-520c-3p,miR-518b	0.132202	0.00772087	0.0444522
cg18733925	miR-590-3p,miR-590-5p	0.132311	7.75e-06	0.000301334
cg25459623	miR-7853-5p,miR-5683	0.132778	0.0035873	0.0259781
cg08091601	miR-659-5p,miR-659-3p	0.132785	1.1e-05	0.000389862
cg10948088	miR-4729	0.133888	0.00164938	0.0147705
cg26263675	miR-3615	0.1344	2.17e-06	0.000122852
cg24287175	miR-6777-3p,miR-33b-5p,miR-6777-5p,miR-33b-3p	0.135101	0.000133851	0.00250006
cg24603926	miR-1178-5p,miR-1178-3p	0.135327	0.00398868	0.0279285
cg10790709	miR-331-5p,miR-331-3p	0.136165	8.36e-09	2.07e-06
cg08644973	miR-4646-5p,miR-4646-3p	0.137096	2.32e-05	0.000685735
cg15993786	miR-523-5p,miR-518f-5p,miR-526a-3p,miR-525-5p,miR-520b-3p,miR-523-3p,miR-518b,miR-525-3p,miR-526a-5p,miR-518f-3p,miR-520b-5p	0.137199	0.00195832	0.0166458
cg18051316	miR-1236-5p,miR-1236-3p	0.137627	0.000190477	0.00326124
cg25733599	miR-205-5p,miR-205-3p	0.137822	0.000757605	0.00853908
cg10397765	miR-9718	0.137826	0.00207234	0.0173888
cg02613295	miR-4648	0.137833	3.2e-05	0.000860504
cg19116912	miR-10526-3p,miR-100-3p,miR-100-5p	0.13815	0.00195832	0.0166458
cg22844368	miR-512-3p,miR-512-5p,miR-520e-3p,miR-498-5p,miR-498-3p,miR-1323,miR-520e-5p	0.139301	0.000328427	0.00473291
cg21120698	miR-6721-5p	0.139675	0.000204168	0.00342231
cg10285618	miR-559	0.139702	6.68e-07	4.95e-05
cg01165909	miR-2117	0.139903	0.000287249	0.00432135
cg12835736	miR-6720-3p,miR-6720-5p	0.139984	0.00058952	0.00718515
cg21865150	miR-3185	0.139988	0.00892973	0.0490555
cg06919903	miR-890,miR-888-3p,miR-888-5p,miR-892a,miR-892b,miR-892c-3p,miR-892c-5p	0.140192	0.00305271	0.0231806
cg00446803	miR-4664-3p,miR-4664-5p	0.141268	4.05e-05	0.00102102
cg01981354	miR-4469	0.141444	0.00021876	0.00359977
cg09796029	miR-1283,miR-519c-5p,miR-520f-5p,miR-520a-3p,miR-515-5p,miR-520f-3p,miR-519c-3p,miR-520a-5p,miR-515-3p	0.141648	0.00026849	0.00413428
cg20817822	miR-29c-5p,miR-29b-2-5p,miR-29c-3p,miR-29b-3p	0.141759	8.92e-12	5.75e-08
cg22894604	miR-198	0.141823	1.19e-05	0.000410298
cg05928581	miR-4298	0.142751	0.00021876	0.00359977
cg06198384	miR-6068	0.143213	0.00207234	0.0173888
cg05493001	miR-125a-5p,miR-99b-3p,miR-99b-5p,miR-125a-3p	0.14335	2.38e-06	0.000126082
cg06811361	miR-100-5p,miR-10526-3p,miR-100-3p	0.143423	0.000250863	0.00393877
cg23682609	miR-4756-5p,miR-4756-3p	0.144285	0.000307205	0.00449921
cg16104384	miR-3667-5p,miR-3667-3p	0.145692	0.00665849	0.039901
cg05850971	miR-6721-5p	0.145834	6.42e-05	0.00143738
cg24482288	miR-181c-3p,miR-181c-5p,miR-181d-5p,miR-181d-3p	0.145941	1.79e-06	0.000105703
cg19403312	miR-1208	0.145971	0.000553205	0.00689445
cg14119827	miR-520c-5p,miR-520b-5p,miR-520c-3p,miR-526a-3p,miR-518c-3p,miR-520b-3p,miR-526a-5p,miR-518b,miR-518c-5p	0.146028	0.00071192	0.00815194
cg07685357	miR-125b-5p,miR-125b-1-3p	0.147035	0.000133851	0.00250006
cg27190014	miR-1205	0.147663	6.03e-07	4.62e-05
cg21919834	miR-4761-5p,miR-4761-3p	0.147944	2.46e-09	1.02e-06
cg17686973	miR-498-5p,miR-498-3p,miR-520e-3p,miR-519e-3p,miR-519e-5p,miR-515-5p,miR-520f-5p,miR-520e-5p,miR-520f-3p,miR-515-3p	0.14861	0.000400427	0.00549517
cg09607047	miR-193b-3p,miR-365a-3p,miR-365a-5p,miR-193b-5p	0.149884	4.73e-05	0.00116404
cg04965671	miR-7109-3p,miR-7109-5p	0.150113	1.1e-06	7.55e-05
cg02389634	miR-2117	0.150888	0.000234306	0.00378628
cg01653532	miR-4729	0.151145	6.92e-05	0.0015122
cg16047663	miR-6740-5p,miR-6740-3p	0.151941	3.74e-05	0.000950772
cg27069588	miR-892c-3p,miR-890,miR-892b,miR-892c-5p,miR-891b,miR-888-3p,miR-892a,miR-888-5p	0.152049	0.00195832	0.0166458
cg15712510	miR-6811-5p,miR-6811-3p	0.152441	2.72e-05	0.000764999
cg08633665	miR-1205	0.152744	2.88e-06	0.000144596
cg19072817	miR-4281	0.152766	0.00174709	0.0154151
cg02597644	miR-7847-3p	0.153905	0.00109249	0.0109112
cg02054724	miR-3529-5p,miR-1179,miR-3529-3p,miR-7-5p,miR-7-2-3p	0.153925	3.74e-05	0.000950772
cg02839896	miR-10400-5p,miR-10400-3p	0.154578	9.62e-08	1.13e-05
cg07433344	miR-219a-1-3p,miR-219a-5p	0.155261	0.0035873	0.0259781
cg16681436	miR-6721-5p	0.155941	5.51e-05	0.00131242
cg25444839	miR-4281	0.156769	2.14e-05	0.00064539
cg16865908	miR-125b-1-3p,miR-125b-5p	0.158139	0.00102869	0.010463
cg24328676	miR-6721-5p	0.158513	2.51e-05	0.000725654
cg00320845	miR-519a-3p,miR-519a-5p,miR-522-5p,miR-522-3p,miR-521	0.158887	3.77e-08	6.03e-06
cg06749053	miR-125b-5p,miR-125b-1-3p	0.16136	0.00123096	0.0119781
cg15167841	miR-3165	0.163775	4.55e-06	0.000208332
cg15996882	miR-6777-3p,miR-6777-5p,miR-33b-3p,miR-33b-5p	0.164248	1.39e-09	7.7e-07
cg06045576	miR-4761-3p,miR-4761-5p	0.166623	3.74e-09	1.12e-06
cg24212047	miR-125b-5p,miR-125b-1-3p	0.167771	5.95e-05	0.00138424
cg07686441	miR-1266-5p,miR-1266-3p	0.174481	9.22e-06	0.000343643
cg20260028	miR-211-5p,miR-211-3p	0.176818	5.95e-05	0.00138424
cg01864361	miR-515-3p,miR-1283,miR-519c-3p,miR-520f-3p,miR-520f-5p,miR-519c-5p,miR-515-5p	0.181751	3.99e-07	3.37e-05
cg07591885	miR-4260	0.182703	5.51e-05	0.00131242
cg08544331	miR-6731-3p,miR-6731-5p	0.183274	1.69e-07	1.76e-05
cg05684406	miR-649	0.183357	0.000968299	0.0100622
cg01362358	miR-4737	0.183674	1.48e-06	9.33e-05
cg05005343	miR-125b-5p,miR-125b-1-3p	0.187967	0.000250863	0.00393877
cg22166633	miR-515-3p,miR-520e-3p,miR-520e-5p,miR-498-5p,miR-515-5p,miR-1323,miR-498-3p	0.196318	5.95e-06	0.000257823
cg12508392	miR-6721-5p	0.205599	1.1e-05	0.000389862
cg17208278	miR-6721-5p	0.248231	1.34e-06	8.77e-05
EA-specific DMLs
IllumnID	mirna_name	deltaBeta	WC_test	pAdj
cg00359590	miR-6843-3p	-0.117078	3.14955e-05	0.0012942
cg00779065	miR-9718	-0.119448	0.00445348	0.030942
cg00780520	miR-1204	0.119619	0.00365618	0.0272735
cg01081263	miR-5691	0.108824	0.00431052	0.0302409
cg01084257	miR-1206	0.112456	1.07697e-05	0.000667625
cg01162610	miR-5699-3p,miR-5699-5p	-0.110106	0.00205024	0.0184061
cg01397141	miR-184	-0.114372	0.00160215	0.0156323
cg01454752	miR-124-5p,miR-124-3p	0.119456	0.0012918	0.013762
cg01516872	miR-4686	-0.130665	0.000186381	0.00408617
cg01517740	miR-124-5p,miR-124-3p	0.122546	0.00120137	0.0130499
cg01580228	miR-1304-3p,miR-1304-5p	-0.103529	2.99746e-06	0.000321713
cg01637548	miR-1914-3p,miR-1914-5p,miR-647	-0.156048	5.64001e-07	0.000135191
cg01802180	miR-34b-3p,miR-34c-5p,miR-34c-3p,miR-34b-5p	0.110669	0.00863602	0.0472256
cg01818776	miR-6876-3p,miR-6876-5p	-0.117272	0.00100025	0.011564
cg01966791	miR-1914-5p,miR-647,miR-1914-3p	-0.110356	5.63888e-05	0.00185156
cg02058715	miR-4666a-3p,miR-4666a-5p	0.118053	0.000963974	0.0112714
cg02145916	miR-1204	0.106982	0.00309345	0.0246073
cg02229605	miR-9718	-0.134794	0.00243781	0.0209442
cg02308706	miR-22-5p,miR-22-3p	0.112611	1.89404e-06	0.000243029
cg02474731	miR-9899	-0.113697	0.004037	0.0289432
cg02546490	miR-3065-5p,miR-3065-3p,miR-338-3p,miR-338-5p,miR-657	-0.113742	0.00111681	0.0124512
cg02729822	miR-6128	0.144145	0.00138848	0.0143662
cg02849766	miR-1470	-0.112579	4.93732e-05	0.00170694
cg03220633	miR-2277-3p,miR-2277-5p	-0.145594	0.00717918	0.0421089
cg03775802	miR-609	-0.118486	0.00365618	0.0272735
cg03909081	miR-30c-5p,miR-30c-1-3p,miR-30e-3p,miR-30e-5p	-0.107031	1.18487e-05	0.000704163
cg03996735	miR-675-5p,miR-675-3p	-0.114105	0.00028015	0.00517882
cg04104463	miR-124-5p,miR-124-3p	0.109942	0.00107663	0.0122115
cg04138378	miR-591	-0.136823	0.000770681	0.00973984
cg04300065	miR-1247-3p,miR-1247-5p	-0.100058	0.00261079	0.0218814
cg04714497	miR-493-5p,miR-493-3p	-0.108008	0.00154606	0.0152298
cg05292376	miR-3065-3p,miR-3065-5p,miR-338-3p,miR-338-5p,miR-657	-0.100755	0.00475237	0.0322704
cg05348084	miR-654-5p,miR-376c-3p,miR-654-3p,miR-376b-5p,miR-376c-5p,miR-1185-1-3p,miR-376b-3p,miR-1185-2-3p,miR-376a-3p,miR-376a-3p,miR-1185-5p,miR-376a-2-5p,miR-1185-5p,miR-376a-5p,miR-300	-0.134259	0.000194223	0.00416912
cg05778494	miR-92b-5p,miR-92b-3p	0.134289	0.0012918	0.013762
cg06092178	miR-4787-5p,miR-4787-3p	0.103282	0.00540523	0.0351438
cg06494642	miR-328-5p,miR-328-3p	0.103884	0.00154606	0.0152298
cg06615152	miR-4321	-0.10311	0.00299086	0.0241383
cg06712088	miR-302e	-0.109749	0.00227537	0.019833
cg06850005	miR-4683	-0.137561	9.50569e-05	0.00271252
cg07092805	miR-4499	-0.103092	0.00330832	0.0258307
cg07118376	miR-4470	0.118803	0.00212291	0.0187772
cg07199619	miR-3665	-0.121809	0.000356008	0.00603786
cg07521789	miR-487a-5p,miR-323b-5p,miR-382-3p,miR-668-5p,miR-382-5p,miR-134-3p,miR-323b-3p,miR-668-3p,miR-544a,miR-655-5p,miR-485-3p,miR-485-5p,miR-487a-3p,miR-134-5p,miR-655-3p	-0.101638	0.00475237	0.0322704
cg07546360	miR-3619-5p,miR-3619-3p	0.10826	0.00653696	0.0399043
cg07679432	miR-12129	0.123162	0.00219793	0.0193456
cg07739927	miR-6080	-0.106525	0.000219649	0.0044872
cg07997066	miR-138-1-3p,miR-138-5p	0.104777	0.0005065	0.00754087
cg08103072	miR-8071	-0.114553	2.74666e-05	0.00119704
cg08187057	miR-6756-3p,miR-6756-5p	-0.117259	0.00115838	0.0127174
cg08378742	miR-1249-5p,miR-1249-3p	0.110048	0.000662525	0.00885542
cg08528170	miR-24-2-5p,miR-27a-5p,miR-23a-3p,miR-24-3p,miR-23a-5p,miR-27a-3p	-0.107125	0.00431052	0.0302409
cg09197332	miR-370-3p,miR-370-5p	-0.108085	0.00863602	0.0472256
cg09618015	miR-1224-3p,miR-1224-5p	-0.101182	0.000157893	0.0037349
cg10154010	miR-940,miR-4717-3p,miR-4717-5p	-0.112526	2.50583e-05	0.00116254
cg10548805	miR-656-3p,miR-656-5p	-0.102578	1.64965e-05	0.000872254
cg11007153	miR-4697-5p,miR-4697-3p	-0.117242	0.000895043	0.010946
cg11110759	miR-2392	-0.10185	0.00115838	0.0127174
cg11116300	miR-655-3p,miR-655-5p,miR-487b-5p,miR-487a-3p,miR-382-5p,miR-889-3p,miR-382-3p,miR-539-5p,miR-487a-5p,miR-544a,miR-539-3p,miR-381-3p,miR-487b-3p,miR-381-5p,miR-889-5p	-0.106341	0.00740552	0.0429114
cg11600078	miR-338-3p,miR-3065-5p,miR-3065-3p,miR-338-5p,miR-657	-0.116348	0.000928916	0.0110961
cg11927233	miR-3912-3p,miR-3912-5p	-0.104372	0.00365618	0.0272735
cg12439423	miR-486-3p,miR-486-3p,miR-486-5p,miR-486-5p	-0.101189	0.00149179	0.01492
cg12473916	miR-4258	0.122728	0.000328812	0.00568386
cg12530503	miR-9-3p,miR-9-5p	-0.128314	0.000315954	0.00552805
cg12821315	miR-1224-3p,miR-1224-5p	-0.11812	0.000770681	0.00973984
cg12877853	miR-595	-0.108938	0.0016601	0.0159383
cg13071068	miR-6721-5p	-0.11983	0.000770681	0.00973984
cg13148544	miR-3193	-0.117459	0.000547168	0.00793283
cg13537801	miR-6786-3p,miR-6786-5p	-0.120007	1.38819e-06	0.00021701
cg13741406	miR-320e	-0.107032	0.00460073	0.0315084
cg13766329	miR-1249-5p,miR-1249-3p	0.108417	0.000800171	0.00997233
cg13888600	miR-9-5p,miR-9-3p	-0.108984	0.00506931	0.0336908
cg14144314	miR-300,miR-376b-3p,miR-1185-1-3p,miR-376c-5p,miR-376a-3p,miR-376b-5p,miR-1185-5p,miR-1185-5p,miR-654-3p,miR-376a-5p,miR-1185-2-3p,miR-654-5p,miR-376c-3p,miR-376a-2-5p,miR-376a-3p	-0.120587	0.000238302	0.00468204
cg14300559	miR-4697-5p,miR-4697-3p	-0.109773	1.57397e-05	0.000838399
cg14431528	miR-134-3p,miR-668-5p,miR-323b-5p,miR-487a-5p,miR-154-5p,miR-668-3p,miR-134-5p,miR-487a-3p,miR-323b-3p,miR-485-3p,miR-382-5p,miR-382-3p,miR-154-3p,miR-485-5p	-0.104882	0.00674505	0.0405549
cg14440024	miR-647,miR-1914-3p,miR-1914-5p	-0.136088	9.32531e-06	0.00062091
cg14501985	miR-4667-5p,miR-4667-3p	0.121504	0.00812342	0.0458881
cg14597534	miR-129-5p,miR-129-2-3p	-0.142407	0.00674505	0.0405549
cg14616290	miR-3663-5p,miR-3663-3p	-0.104808	0.00653696	0.0399043
cg14692768	miR-3131	-0.136082	0.000370382	0.00623751
cg14910227	miR-495-5p,miR-495-3p,miR-1193,miR-494-3p,miR-543,miR-494-5p	-0.123114	0.00377933	0.0277318
cg15200711	miR-6075	-0.158203	0.00028015	0.00517882
cg15557309	miR-1182	0.129009	0.00133933	0.0140191
cg15671688	miR-206,miR-133b	0.114393	0.00133933	0.0140191
cg15761799	miR-338-5p,miR-657,miR-3065-3p,miR-3065-5p,miR-338-3p	-0.101636	0.000613905	0.0084248
cg16082401	miR-642b-3p,miR-642a-5p,miR-642b-5p,miR-642a-3p	-0.146364	0.00342077	0.0262807
cg16193278	miR-623	-0.11982	0.00107663	0.0122115
cg16254756	miR-4258	0.102478	0.00717918	0.0421089
cg16910936	miR-4293	-0.103851	0.000238302	0.00468204
cg17419731	miR-589-5p,miR-589-3p	-0.111742	0.00674505	0.0405549
cg18085627	miR-7155-3p,miR-7155-5p	-0.116374	0.00243781	0.0209442
cg18104242	miR-675-3p,miR-675-5p	-0.117103	0.000568623	0.00806503
cg18175606	miR-3197	-0.153568	1.81156e-05	0.000923895
cg18403792	miR-9-3p,miR-9-5p	0.121669	0.00149179	0.01492
cg18440069	miR-323a-3p,miR-329-5p,miR-329-3p,miR-758-3p,miR-411-3p,miR-758-5p,miR-380-5p,miR-299-3p,miR-379-5p,miR-380-3p,miR-323a-5p,miR-299-5p,miR-1197,miR-379-3p,miR-411-5p	-0.110967	0.00917734	0.0490663
cg18601426	miR-5707	-0.101824	0.00653696	0.0399043
cg18637486	miR-338-5p,miR-3065-3p,miR-3065-5p,miR-657,miR-338-3p	-0.144515	0.000487239	0.0073608
cg18941614	miR-6782-5p,miR-6782-3p	-0.112669	0.00837621	0.0465842
cg19256314	miR-619-3p,miR-619-5p	-0.10257	0.00342077	0.0262807
cg19822309	miR-642b-3p,miR-642a-3p,miR-642a-5p,miR-642b-5p	-0.106563	0.000770681	0.00973984
cg20268967	miR-1258	0.117419	0.00342077	0.0262807
cg20512175	miR-1179	-0.119967	0.000186381	0.00408617
cg20653032	miR-302e	-0.127019	0.000433478	0.00686596
cg20796999	miR-4316	-0.146442	1.99398e-06	0.000243029
cg21164975	miR-4641	-0.101709	0.000800171	0.00997233
cg21221377	miR-647,miR-1914-5p,miR-1914-3p	-0.135516	1.06845e-06	0.00020219
cg21407354	miR-1249-5p,miR-1249-3p	0.107141	0.00029164	0.00530932
cg21604496	miR-191-5p,miR-191-3p,miR-425-3p,miR-425-5p	0.113209	6.3229e-06	0.000499648
cg21882238	miR-1185-1-3p,miR-1185-5p,miR-376b-5p,miR-1185-2-3p,miR-376a-3p,miR-376c-3p,miR-1185-5p,miR-376a-5p,miR-376a-3p,miR-376b-3p,miR-300,miR-376c-5p,miR-376a-2-5p,miR-654-5p,miR-654-3p	-0.104036	0.0005065	0.00754087
cg21899374	miR-6845-3p,miR-6845-5p	-0.110966	0.00417172	0.0296139
cg21983491	miR-296-5p,miR-296-3p,miR-298	0.119913	0.000862319	0.0105818
cg22388260	miR-365a-3p,miR-365a-5p	-0.102395	0.000342157	0.0058443
cg22402753	miR-6128	0.121843	0.00558062	0.0359912
cg22420044	miR-93-5p,miR-106b-3p,miR-93-3p,miR-106b-5p,miR-25-3p,miR-25-5p	-0.109654	0.000963974	0.0112714
cg22453113	miR-6782-3p,miR-6782-5p	-0.111771	0.000742203	0.00959925
cg22514682	miR-5196-5p,miR-5196-3p	-0.204314	3.48656e-06	0.000353125
cg22621734	miR-584-3p,miR-584-5p	-0.102561	2.57457e-06	0.000284827
cg22638766	miR-25-3p,miR-93-3p,miR-25-5p,miR-106b-3p,miR-93-5p,miR-106b-5p	-0.115619	2.62361e-05	0.00117915
cg22774088	miR-4321	-0.118558	0.00633466	0.0392018
cg22887663	miR-133b,miR-206	0.14987	0.000228797	0.00459575
cg23042775	miR-4686	-0.104717	0.000433478	0.00686596
cg23110376	miR-6128	0.100869	0.00252294	0.0214197
cg23206520	miR-561-3p,miR-561-5p	-0.168152	0.000122737	0.00318628
cg23209016	miR-4736	-0.101774	0.00212291	0.0187772
cg23499929	miR-657,miR-3065-5p,miR-3065-3p,miR-338-3p,miR-338-5p	-0.116708	0.000342157	0.0058443
cg23589617	miR-129-2-3p,miR-129-5p	-0.11417	0.000400772	0.00657979
cg24120041	miR-4458	-0.122158	0.00205024	0.0184061
cg24750674	miR-657,miR-3065-3p,miR-338-3p,miR-338-5p,miR-3065-5p	-0.12057	9.10604e-05	0.00265107
cg24854681	miR-106b-5p,miR-25-5p,miR-93-3p,miR-106b-3p,miR-25-3p,miR-93-5p	-0.107822	0.000662525	0.00885542
cg25023666	miR-4760-5p,miR-4760-3p	-0.115791	0.00309345	0.0246073
cg26032238	miR-1182	0.111228	0.000487239	0.0073608
cg26291655	miR-1276	-0.104396	5.63888e-05	0.00185156
cg26655542	miR-7154-5p,miR-7154-3p	-0.113978	0.000928916	0.0110961
cg26766064	miR-3065-3p,miR-338-3p,miR-3065-5p,miR-338-5p,miR-657	-0.1484	5.39515e-05	0.00183002
cg26820000	miR-30c-1-3p,miR-30e-5p,miR-30c-5p,miR-30e-3p	-0.108593	0.000108064	0.0029435
cg27300742	miR-675-5p,miR-675-3p	-0.116105	0.000210845	0.00435686
