# Supplementary material for: Differential methylation and expression patterns of microRNAs in relation to breast cancer subtypes among American women of African and European ancestry
Source: PLoS One. 2021 Mar 30;16(3):e0249229. doi: 10.1371/journal.pone.0249229 (PMC8009363; doi:10.1371/journal.pone.0249229)
Supplement: S3 Table — (XLSX) [file pone.0249229.s003.xlsx]

## Sheet: Table S3_Correlations
S3 Table _methylation-miRNA expresison correlations
probe	mirna_id	Cor_AA	p_AA	pAdj_AA
Correlations in AA
cg13061767	miR-135b-5p	-0.759113	1.81e-06	0.000676184
cg13061767	miR-135b-3p	-0.759063	1.81e-06	0.000676184
cg18645493	miR-190b-5p	-0.750739	2.72e-06	0.000892534
cg02520707	miR-135b-3p	-0.738595	4.77e-06	0.00146236
cg02999711	miR-135b-3p	-0.733663	5.94e-06	0.00170821
cg02520707	miR-135b-5p	-0.725123	8.6e-06	0.00232701
cg03830929	miR-190b-5p	-0.717734	1.17e-05	0.0029941
cg12640942	miR-190b-5p	-0.694089	2.97e-05	0.00639237
cg21536086	miR-190b-5p	-0.627586	0.000268248	0.0288811
cg27388703	miR-150-3p	-0.502771	0.00544055	0.18954
cg27388703	miR-150-5p	-0.498522	0.00591431	0.200476
cg04630982	miR-505-3p	-0.460099	0.012027	0.290585
cg03016867	miR-584-5p	-0.453202	0.0135503	0.314715
cg05023415	miR-887-3p	0.397537	0.0327174	0.468225
cg01200264	miR-1185-5p	0.39852	0.0322499	0.465885
cg24185447	miR-887-3p	0.399507	0.0317857	0.463057
cg04094811	miR-6720-5p	0.426421	0.0210707	0.383926
cg16935061	miR-6720-5p	0.443812	0.0158799	0.336527
cg12548693	miR-223-3p	0.446305	0.0152311	0.332481
cg20771687	miR-887-5p	0.447099	0.0150292	0.331219
cg24185447	miR-887-5p	0.457446	0.0125951	0.299074
cg20011459	miR-887-5p	0.461141	0.0118098	0.289391
cg21650436	miR-4701-5p	0.46645	0.0107532	0.273709
cg05023415	miR-887-5p	0.476167	0.00902436	0.256173
cg20011459	miR-887-3p	0.489655	0.00701665	0.222022
cg13995230	miR-1185-5p	0.499261	0.00582953	0.198578
cg23971226	miR-4697-3p	0.500295	0.00571254	0.195075
cg16641358	miR-887-5p	0.515334	0.00422404	0.165084
cg16641358	miR-887-3p	0.557143	0.00169246	0.100211
cg05880897	miR-224-3p	0.608449	0.000461816	0.0419159
cg18881978	miR-4697-3p	0.616612	0.000367868	0.0357402
cg05880897	miR-452-5p	0.637931	0.000196979	0.0238379
cg05880897	miR-452-3p	0.655665	0.000112938	0.0169357
cg07911140	miR-934	0.65747	0.000106507	0.0165097
cg19930575	miR-224-3p	0.695899	2.77e-05	0.00606708
cg05880897	miR-224-5p	0.705911	1.89e-05	0.00448397
cg12205230	miR-190b-5p	0.728571	7.42e-06	0.00204771
cg19930575	miR-224-5p	0.766995	1.22e-06	0.000523846
cg20817822	miR-29b-2-5p	-0.821675	4.66e-08	6.43e-05
cg20817822	miR-29c-5p	-0.779803	6.15e-07	0.000314355
cg01951274	miR-142-3p	-0.680296	4.9e-05	0.0100932
cg04945457	miR-138-5p	-0.678325	5.26e-05	0.010662
cg02999711	miR-135b-5p	-0.662562	9.01e-05	0.0156592
cg15035143	miR-142-3p	-0.657635	0.000105934	0.0165097
cg15035143	miR-142-5p	-0.652709	0.000124214	0.0181567
cg20783697	miR-142-3p	-0.643842	0.000164277	0.0215845
cg10530767	miR-142-3p	-0.64335	0.000166805	0.0217099
cg15700022	miR-149-5p	-0.642857	0.000169368	0.0218374
cg20817822	miR-29c-3p	-0.641379	0.000177267	0.0225717
cg01951274	miR-142-5p	-0.638424	0.000194049	0.0238379
cg03649649	miR-142-3p	-0.637931	0.000196979	0.0238379
cg20783697	miR-142-5p	-0.637931	0.000196979	0.0238379
cg10530767	miR-142-5p	-0.630049	0.000249481	0.0279825
cg12937434	miR-142-5p	-0.629064	0.000256844	0.0283474
cg00057966	miR-142-5p	-0.628571	0.000260597	0.0285333
cg00057966	miR-142-3p	-0.627094	0.000272147	0.0288811
cg14818279	miR-584-5p	-0.616749	0.000366454	0.0357402
cg12937434	miR-142-3p	-0.614778	0.000387366	0.0371118
cg03649649	miR-142-5p	-0.59803	0.000611952	0.0517944
cg20817822	miR-29b-3p	-0.596552	0.000636383	0.0525721
cg01182697	miR-4781-3p	-0.594089	0.000679003	0.0554292
cg26112797	miR-142-3p	-0.589655	0.000762048	0.0600755
cg26112797	miR-142-5p	-0.587685	0.000801721	0.0621379
cg03331035	miR-30d-5p	-0.587192	0.000811917	0.0622289
cg01965939	miR-584-5p	-0.568473	0.00129354	0.0845769
cg11263011	miR-195-3p	-0.555665	0.00175163	0.100911
cg11638071	miR-142-5p	-0.552217	0.00189671	0.105088
cg27022558	miR-1237-3p	-0.551747	0.00191725	0.105802
cg03010301	miR-125a-5p	-0.538916	0.00255807	0.12604
cg11638071	miR-142-3p	-0.527586	0.00326961	0.144576
cg26474043	miR-584-5p	-0.526601	0.00333882	0.145457
cg03607573	miR-1304-5p	-0.523153	0.00359104	0.152907
cg24490338	miR-190b-5p	-0.521675	0.00370403	0.155634
cg05493001	miR-125a-5p	-0.510345	0.00467598	0.172949
cg11673244	miR-130b-3p	-0.508374	0.00486549	0.178049
cg27313201	miR-190b-5p	-0.508374	0.00486549	0.178049
cg23875758	miR-6777-5p	-0.507522	0.00494952	0.179222
cg23502204	miR-3166	-0.501466	0.00558257	0.192063
cg03599197	miR-187-3p	-0.492611	0.00663135	0.214685
cg07541701	miR-196a-5p	-0.487685	0.0072839	0.225013
cg09103877	miR-6777-5p	-0.480674	0.00830567	0.24328
cg00132972	miR-375-3p	-0.47734	0.00883247	0.252283
cg23875758	miR-33b-3p	-0.477189	0.00885696	0.25246
cg19050990	miR-2682-5p	-0.476628	0.0089485	0.254543
cg10790709	miR-331-5p	-0.471921	0.00974858	0.263709
cg15787712	miR-23a-3p	-0.469951	0.0101009	0.266873
cg24352349	miR-1249-3p	-0.462069	0.011619	0.286754
cg01951274	miR-4736	-0.457032	0.0126857	0.299678
cg18804777	miR-92b-3p	-0.448276	0.0147341	0.327858
cg06679494	miR-195-5p	-0.446798	0.0151056	0.331621
cg05888643	miR-1237-3p	-0.444809	0.0156177	0.335088
cg19050990	miR-2682-3p	-0.441153	0.0165968	0.342291
cg10530767	miR-4736	-0.440682	0.0167265	0.342613
cg22395355	miR-6777-5p	-0.437305	0.0176815	0.353527
cg27449255	miR-140-3p	-0.434483	0.0185137	0.360247
cg15700022	miR-149-3p	-0.432016	0.0192673	0.369697
cg21331510	miR-1249-3p	-0.426108	0.0211754	0.383926
cg27627006	miR-1260b	-0.421236	0.0228635	0.396097
cg07541701	miR-196a-3p	-0.418249	0.0239516	0.405443
cg27130359	miR-3150b-3p	-0.411546	0.0265483	0.426878
cg19273756	miR-301a-3p	-0.406404	0.0286921	0.44476
cg26814835	miR-3193	-0.404461	0.0295376	0.450277
cg22395355	miR-33b-5p	-0.400542	0.0313051	0.458811
cg11673244	miR-301b-3p	-0.400493	0.0313279	0.458811
cg25899829	miR-326	-0.398522	0.0322488	0.465885
cg20841588	miR-1246	-0.395269	0.0338171	0.474609
cg26112797	miR-4736	-0.394953	0.0339724	0.475338
cg27449255	miR-140-5p	-0.393596	0.0346469	0.477512
cg15787712	miR-24-3p	-0.391626	0.0356455	0.484568
cg00057966	miR-4736	-0.3878	0.0376503	0.490651
cg03331035	miR-30d-3p	-0.385222	0.0390518	0.497979
cg21823119	miR-205-3p	-0.385038	0.0391529	0.498757
cg09837245	miR-1246	-0.379004	0.0426033	0.513757
cg06716182	miR-1260b	-0.376297	0.044228	0.51841
cg24361391	miR-6510-3p	-0.376079	0.0443611	0.519088
cg09103877	miR-33b-5p	-0.373445	0.0459929	0.522029
cg05710299	miR-433-3p	-0.371921	0.0469584	0.522029
cg22395355	miR-33b-3p	-0.371394	0.0472964	0.523509
cg05710299	miR-127-5p	-0.367488	0.0498592	0.531574
cg09522962	miR-520f-3p	0.368064	0.049474	0.529901
cg25459623	miR-5683	0.369011	0.048847	0.529698
cg07924363	miR-503-5p	0.374877	0.0451001	0.521106
cg00101104	miR-517b-3p	0.375908	0.0444655	0.519429
cg00101104	miR-517a-3p	0.375908	0.0444655	0.519429
cg16266268	miR-520a-5p	0.376949	0.0438325	0.516251
cg04650977	miR-489-3p	0.377559	0.0434649	0.516251
cg06869212	miR-338-5p	0.381281	0.0412742	0.506601
cg05473648	miR-708-5p	0.381773	0.040991	0.506278
cg22166633	miR-515-5p	0.381909	0.0409134	0.506225
cg17967602	miR-1251-5p	0.38195	0.0408899	0.506225
cg07135405	miR-1914-5p	0.38207	0.0408213	0.506225
cg02328221	miR-642a-5p	0.383744	0.0398737	0.501594
cg18904817	miR-767-3p	0.384473	0.0394665	0.499247
cg16266268	miR-520a-3p	0.387527	0.0377966	0.490825
cg13995230	miR-1185-1-3p	0.387685	0.0377121	0.490825
cg10803577	miR-10b-5p	0.388177	0.0374486	0.490651
cg00182416	miR-519a-3p	0.389044	0.0369888	0.489247
cg11389889	miR-1292-3p	0.390197	0.0363838	0.487203
cg04172795	miR-151b	0.390442	0.0362563	0.486557
cg26509250	miR-3679-5p	0.391616	0.0356507	0.484568
cg13995230	miR-376a-3p	0.391819	0.0355467	0.484568
cg04303901	miR-1251-5p	0.39654	0.0331973	0.472155
cg18590130	miR-100-5p	0.397537	0.0327174	0.468225
cg06869212	miR-338-3p	0.399507	0.0317857	0.463057
cg04585937	miR-376a-5p	0.400495	0.0313268	0.458811
cg20063640	miR-1292-3p	0.400876	0.0311511	0.458811
cg25237396	miR-4745-5p	0.403924	0.0297753	0.45091
cg14709103	miR-519a-3p	0.404045	0.0297213	0.45091
cg24787924	miR-516b-5p	0.404633	0.0294622	0.449624
cg02317955	miR-338-5p	0.406897	0.0284809	0.442979
cg09404289	miR-518c-3p	0.411558	0.0265434	0.426878
cg09796029	miR-515-5p	0.41277	0.0260578	0.421941
cg15604044	miR-519a-5p	0.414896	0.0252233	0.415747
cg04585937	miR-1185-5p	0.415804	0.0248738	0.411224
cg17917837	miR-6881-3p	0.417255	0.0243233	0.406335
cg16266268	miR-523-3p	0.417642	0.0241779	0.406335
cg14548777	miR-3064-5p	0.42266	0.0223591	0.391454
cg18904817	miR-105-3p	0.42322	0.0221631	0.38893
cg05473648	miR-708-3p	0.425123	0.0215082	0.38575
cg07924363	miR-503-3p	0.428643	0.0203385	0.376631
cg25837979	miR-708-5p	0.430049	0.0198862	0.37297
cg10753636	miR-515-5p	0.430956	0.0195987	0.370898
cg00320845	miR-521	0.43136	0.019472	0.370531
cg13995230	miR-376c-3p	0.431827	0.0193262	0.370047
cg10285618	miR-559	0.432686	0.0190602	0.367255
cg13995230	miR-654-5p	0.432812	0.0190215	0.367255
cg27315341	miR-1251-5p	0.435071	0.0183376	0.359403
cg11835050	miR-515-5p	0.440876	0.0166729	0.342291
cg17686973	miR-515-5p	0.440876	0.0166729	0.342291
cg25837979	miR-708-3p	0.442857	0.0161343	0.339311
cg22142212	miR-105-5p	0.444223	0.0157714	0.336294
cg18256205	miR-4638-5p	0.445163	0.0155255	0.334672
cg16266268	miR-526b-5p	0.44555	0.0154252	0.333553
cg12835736	miR-6720-5p	0.445899	0.0153354	0.332609
cg03306240	miR-146a-5p	0.446305	0.0152311	0.332481
cg13995230	miR-654-3p	0.450246	0.0142507	0.321659
cg23640664	miR-3679-5p	0.450802	0.0141168	0.321193
cg19606290	miR-523-3p	0.455979	0.0129186	0.304138
cg13995230	miR-376c-5p	0.456875	0.0127201	0.299977
cg01200264	miR-376a-5p	0.460248	0.0119955	0.290585
cg14709103	miR-522-3p	0.463579	0.0113143	0.281913
cg06818217	miR-1251-5p	0.466869	0.0106733	0.272683
cg22497856	miR-3065-3p	0.471921	0.00974858	0.263709
cg00320845	miR-519a-5p	0.472197	0.00970015	0.263709
cg09796029	miR-1283	0.474995	0.00921963	0.256958
cg15604044	miR-1283	0.476027	0.00904744	0.256301
cg15604044	miR-519a-3p	0.483554	0.00787213	0.236096
cg01864361	miR-1283	0.483772	0.0078402	0.235773
cg09491120	miR-6720-5p	0.487636	0.00729056	0.225013
cg08544331	miR-6731-5p	0.489723	0.00700756	0.222022
cg13995230	miR-376b-5p	0.490389	0.00691921	0.221479
cg04094811	miR-6720-3p	0.498056	0.00596835	0.201319
cg10803577	miR-10b-3p	0.50197	0.00552729	0.191114
cg15604044	miR-516a-5p	0.503576	0.00535455	0.187888
cg18577533	miR-519a-5p	0.505622	0.00514116	0.183275
cg12835736	miR-6720-3p	0.506057	0.00509672	0.182692
cg22142212	miR-767-5p	0.517833	0.00401211	0.160767
cg13995230	miR-1185-2-3p	0.518866	0.0039272	0.160309
cg00182416	miR-516a-5p	0.521579	0.00371149	0.155634
cg00320845	miR-522-3p	0.526412	0.00335225	0.145457
cg18881978	miR-4697-5p	0.530228	0.00309009	0.140696
cg00182416	miR-1283	0.531788	0.00298813	0.137874
cg18577533	miR-519a-3p	0.53206	0.00297063	0.137874
cg11835050	miR-1283	0.535402	0.00276291	0.131893
cg11428427	miR-767-5p	0.544657	0.00225158	0.115475
cg10753636	miR-1283	0.555021	0.00177797	0.100911
cg11428427	miR-105-5p	0.555659	0.00175189	0.100911
cg13995230	miR-376a-5p	0.560989	0.0015465	0.0952476
cg14119827	miR-518c-3p	0.56254	0.00149082	0.0930651
cg16935061	miR-6720-3p	0.569564	0.00125985	0.0834172
cg25758978	miR-4999-5p	0.570725	0.00122485	0.0820293
cg00320845	miR-519a-3p	0.576565	0.00106126	0.0739453
cg18904817	miR-105-5p	0.580985	0.000950448	0.0690126
cg07287698	miR-135a-5p	0.583744	0.000886517	0.0661102
cg00966524	miR-934	0.596625	0.000635148	0.0525721
cg11166197	miR-105-5p	0.5977	0.000617325	0.0518397
cg18577533	miR-522-3p	0.612498	0.000412873	0.0386828
cg11166197	miR-767-5p	0.621553	0.000319578	0.0321817
cg04227631	miR-105-5p	0.625559	0.000284617	0.0297468
cg04227631	miR-767-5p	0.630239	0.000248086	0.0279825
cg18904817	miR-767-5p	0.651954	0.000127254	0.0181567
cg09491120	miR-6720-3p	0.662074	9.16e-05	0.0156592
cg22497856	miR-338-3p	0.664532	8.44e-05	0.0156592
cg22497856	miR-338-5p	0.699507	2.42e-05	0.00555478
Correlations in EA
probe	mirna_id	Cor_EA	p_EA	pAdj_EA
cg13061767	miR-135b-5p	-0.571921	0.00118965	0.133005
cg13061767	miR-135b-3p	-0.571361	0.00120602	0.13373
cg18645493	miR-190b-5p	-0.548276	0.00207514	0.181972
cg02520707	miR-135b-3p	-0.516656	0.00411078	0.240739
cg02999711	miR-135b-3p	-0.482719	0.00799588	0.312045
cg02520707	miR-135b-5p	-0.629557	0.000253139	0.0534552
cg03830929	miR-190b-5p	-0.466502	0.0107432	0.34116
cg12640942	miR-190b-5p	-0.443842	0.0158718	0.390389
cg21536086	miR-190b-5p	-0.416749	0.0245141	0.433553
cg27388703	miR-150-3p	-0.551053	0.00194796	0.176859
cg27388703	miR-150-5p	-0.670443	6.91e-05	0.0233625
cg04630982	miR-505-3p	-0.531527	0.00300496	0.212833
cg03016867	miR-584-5p	-0.38867	0.0371867	0.493681
cg05023415	miR-887-3p	0.49803	0.00597143	0.271426
cg01200264	miR-1185-5p	0.443157	0.016054	0.391962
cg24185447	miR-887-3p	0.495074	0.00632411	0.275976
cg04094811	miR-6720-5p	0.369879	0.0482775	0.530112
cg16935061	miR-6720-5p	0.452799	0.0136441	0.371953
cg12548693	miR-223-3p	0.447783	0.0148571	0.378807
cg20771687	miR-887-5p	0.633317	0.000226378	0.0510406
cg24185447	miR-887-5p	0.539675	0.00251562	0.192267
cg20011459	miR-887-5p	0.620996	0.00032473	0.0665598
cg21650436	miR-4701-5p	0.404351	0.0295862	0.460577
cg05023415	miR-887-5p	0.67176	6.6e-05	0.0233625
cg20011459	miR-887-3p	0.562562	0.00149006	0.152708
cg13995230	miR-1185-5p	0.441924	0.0163862	0.395666
cg23971226	miR-4697-3p	0.673989	6.11e-05	0.0223557
cg16641358	miR-887-5p	0.707245	1.79e-05	0.0118177
cg16641358	miR-887-3p	0.451724	0.0138968	0.375243
cg05880897	miR-224-3p	0.400493	0.0313279	0.471942
cg18881978	miR-4697-3p	0.68446	4.22e-05	0.0184309
cg05880897	miR-452-5p	0.472414	0.00966213	0.333863
cg05880897	miR-452-3p	0.497537	0.00602902	0.271869
cg07911140	miR-934	0.381962	0.0408832	0.510211
cg19930575	miR-224-3p	0.419212	0.0235964	0.427326
cg05880897	miR-224-5p	0.5	0.00574571	0.270829
cg12205230	miR-190b-5p	0.68867	3.62e-05	0.0178792
cg19930575	miR-224-5p	0.590148	0.000752402	0.103862
cg26820000	miR-30e-5p	-0.653695	0.000120349	0.0353908
cg04630982	miR-505-5p	-0.586207	0.00083265	0.105272
cg01081263	miR-5691	-0.559266	0.0016105	0.159028
cg08528170	miR-24-2-5p	-0.533005	0.00291057	0.210557
cg23536675	miR-4522	-0.522942	0.00360693	0.231254
cg02836478	miR-10a-3p	-0.521182	0.00374236	0.234797
cg02836478	miR-10a-5p	-0.508867	0.00481751	0.258616
cg26631397	miR-4429	-0.500274	0.00571492	0.270829
cg02459543	miR-378d	-0.498522	0.00591431	0.271426
cg06105296	miR-150-5p	-0.495074	0.00632411	0.275976
cg10537807	miR-4736	-0.484111	0.00779055	0.310286
cg08528170	miR-24-3p	-0.480788	0.00828811	0.314066
cg22420044	miR-93-3p	-0.47734	0.00883247	0.323809
cg05778494	miR-92b-5p	-0.474384	0.00932274	0.332265
cg01215762	miR-196b-5p	-0.46798	0.0104639	0.340277
cg14625175	miR-196b-5p	-0.464039	0.0112227	0.348717
cg24854681	miR-93-3p	-0.45468	0.0132111	0.367265
cg08528170	miR-27a-5p	-0.449261	0.0144907	0.378807
cg23589617	miR-129-5p	-0.448276	0.0147341	0.378807
cg23209016	miR-4736	-0.444258	0.015762	0.388886
cg11408986	miR-129-5p	-0.433005	0.0189622	0.407824
cg06105296	miR-150-3p	-0.431088	0.0195575	0.41246
cg26820000	miR-30c-1-3p	-0.419704	0.0234163	0.426347
cg20511815	miR-589-3p	-0.416488	0.0246129	0.434111
cg02789515	miR-4522	-0.408237	0.0279122	0.452602
cg21604496	miR-191-5p	-0.404926	0.0293335	0.459287
cg05778494	miR-92b-3p	-0.403941	0.0297676	0.461807
cg08528170	miR-27a-3p	-0.396059	0.0334305	0.477652
cg08688393	miR-629-5p	-0.391133	0.0358987	0.490642
cg18124917	miR-132-5p	-0.38867	0.0371867	0.493681
cg02355304	miR-589-3p	-0.385185	0.0390719	0.500061
cg08688393	miR-629-3p	-0.36964	0.0484336	0.530491
cg07521789	miR-485-5p	0.371921	0.0469584	0.525508
cg05292376	miR-338-5p	0.374877	0.0451001	0.521876
cg14024321	miR-4670-3p	0.383468	0.0400289	0.504649
cg18403792	miR-9-5p	0.384729	0.0393242	0.502125
cg19497709	miR-6826-5p	0.38899	0.0370172	0.493681
cg11116300	miR-382-5p	0.392611	0.0351434	0.48811
cg22453113	miR-6782-3p	0.3979	0.032544	0.475437
cg11116300	miR-487b-3p	0.400493	0.0313279	0.471942
cg16989132	miR-146a-5p	0.40197	0.0306513	0.467475
cg18941614	miR-6782-3p	0.403465	0.029979	0.463516
cg23971226	miR-4697-5p	0.405805	0.0289507	0.456977
cg18403792	miR-9-3p	0.407882	0.0280621	0.452602
cg09522962	miR-519e-3p	0.413198	0.025888	0.446131
cg14144314	miR-1185-5p	0.418496	0.0238602	0.428091
cg05348084	miR-1185-5p	0.428114	0.020511	0.415753
cg09197332	miR-370-3p	0.429064	0.0202023	0.415753
cg14910227	miR-495-3p	0.44335	0.0160026	0.39147
cg22260508	miR-141-5p	0.466502	0.0107432	0.34116
cg22260508	miR-200c-5p	0.470936	0.00992343	0.33608
cg12548693	miR-223-5p	0.502956	0.00542075	0.266365
cg11116300	miR-539-5p	0.508867	0.00481751	0.258616
cg20771687	miR-887-3p	0.512808	0.00444798	0.251767
cg13741406	miR-320e	0.521721	0.00370043	0.233923
cg11007153	miR-4697-3p	0.529602	0.00313182	0.217268
cg25789370	miR-3939	0.531271	0.00302156	0.212894
cg22207139	miR-2116-3p	0.532282	0.00295642	0.212736
cg14300559	miR-4697-3p	0.586365	0.000829288	0.105272
