# Supplementary material for: Differential methylation and expression patterns of microRNAs in relation to breast cancer subtypes among American women of African and European ancestry
Source: PLoS One. 2021 Mar 30;16(3):e0249229. doi: 10.1371/journal.pone.0249229 (PMC8009363; doi:10.1371/journal.pone.0249229)
Supplement: S4 Table — (XLSX) [file pone.0249229.s004.xlsx]

## Sheet: Correlations in TCGA
S4 Table _correlation validation in TCGA
probe	mirna_id	Cor_TCGA	ptest_TCGA	pAdj_TCGA
Correlations_TCGA in AA
cg02520707	miR-135b-3p	-0.727054	4.03811e-25	5.24308e-22
cg02520707	miR-135b-5p	-0.754616	5.97877e-28	1.94071e-24
cg02999711	miR-135b-3p	-0.617304	1.35195e-16	3.65704e-14
cg13061767	miR-135b-3p	-0.677606	8.01758e-21	5.20501e-18
cg13061767	miR-135b-5p	-0.724166	7.63339e-25	9.01018e-22
cg03830929	miR-190b-5p	-0.650969	7.7456e-19	3.04754e-16
cg12640942	miR-190b-5p	-0.664594	7.92682e-20	3.81192e-17
cg18645493	miR-190b-5p	-0.69358	4.07853e-22	3.11503e-19
cg21536086	miR-190b-5p	-0.628985	2.42102e-17	8.06012e-15
cg04094811	miR-6720-5p	0.251218	0.00230435	0.0240759
cg03016867	miR-584-5p	-0.717245	3.39919e-24	3.39501e-21
cg04630982	miR-505-3p	-0.459172	6.28515e-09	3.72632e-07
cg05023415	miR-887-3p	0.405635	4.15895e-07	1.69811e-05
cg05023415	miR-887-5p	0.428212	7.75164e-08	3.78373e-06
cg05880897	miR-224-3p	0.525091	1.19954e-11	1.20735e-09
cg05880897	miR-224-5p	0.612734	2.59887e-16	6.61642e-14
cg05880897	miR-452-3p	0.595538	2.77271e-15	5.5386e-13
cg05880897	miR-452-5p	0.611337	3.16717e-16	7.75896e-14
cg07911140	miR-934	0.596004	2.60556e-15	5.44919e-13
cg12205230	miR-190b-5p	0.61955	9.76676e-17	2.69812e-14
cg12548693	miR-223-3p	0.422571	1.19317e-07	5.6131e-06
cg13995230	miR-1185-5p	0.131761	0.114157	0.34294
cg16641358	miR-887-3p	0.473605	1.78371e-09	1.1938e-07
cg16641358	miR-887-5p	0.453454	1.01879e-08	5.80173e-07
cg16935061	miR-6720-5p	0.315959	0.000108222	0.00214201
cg18881978	miR-4697-3p	0.293611	0.000338008	0.00541146
cg19930575	miR-224-3p	0.589944	5.81221e-15	1.14342e-12
cg19930575	miR-224-5p	0.664939	7.47133e-20	3.73107e-17
cg20011459	miR-887-3p	0.339518	2.94426e-05	0.000715886
cg20011459	miR-887-5p	0.473097	1.8665e-09	1.23646e-07
cg20771687	miR-887-5p	NA	NA	NA
cg21650436	miR-4701-5p	0.0316618	0.705391	0.868861
cg23971226	miR-4697-3p	0.282114	0.000586444	0.00834912
cg24185447	miR-887-3p	0.388984	1.32967e-06	4.79567e-05
cg24185447	miR-887-5p	0.434284	4.82942e-08	2.42105e-06
cg27388703	miR-150-3p	-0.553928	4.93493e-13	6.74475e-11
cg27388703	miR-150-5p	-0.597764	2.05723e-15	4.37887e-13
cg00057966	miR-142-3p	-0.689395	9.07e-22	6.54e-19
cg00057966	miR-142-5p	-0.790509	2.98e-32	1.94e-28
cg00057966	miR-4736	-0.296951	0.000286762	0.00474914
cg00101104	miR-517a-3p	0.373823	3.63e-06	0.000117837
cg00101104	miR-517b-3p	0.373823	3.63e-06	0.000117837
cg00132972	miR-375-3p	-0.449799	1.38e-08	7.73e-07
cg00182416	miR-1283	0.520694	1.9e-11	1.86e-09
cg00182416	miR-516a-5p	0.610367	3.63e-16	8.57e-14
cg00182416	miR-519a-3p	0.557512	3.25e-13	4.69e-11
cg00320845	miR-519a-3p	0.531921	5.79e-12	6.16e-10
cg00320845	miR-519a-5p	0.545832	1.25e-12	1.5e-10
cg00320845	miR-521	0.413762	2.3e-07	1.02e-05
cg00320845	miR-522-3p	0.488728	4.47e-10	3.45e-08
cg00966524	miR-934	0.319477	8.97e-05	0.00183428
cg01182697	miR-4781-3p	-0.187906	0.0236168	0.130529
cg01200264	miR-376a-5p	0.173563	0.0368195	0.174413
cg01864361	miR-1283	NA	NA	NA
cg01951274	miR-142-3p	-0.709664	1.66e-23	1.44e-20
cg01951274	miR-142-5p	-0.806542	1.87e-34	2.42e-30
cg01951274	miR-4736	-0.276989	0.000744199	0.0100758
cg01965939	miR-584-5p	-0.595859	2.66e-15	5.45e-13
cg02317955	miR-338-5p	0.198729	0.0165639	0.102023
cg02328221	miR-642a-5p	0.257366	0.0017775	0.0197089
cg02999711	miR-135b-5p	-0.588503	7.02e-15	1.36e-12
cg03010301	miR-125a-5p	-0.272146	0.00092817	0.0120273
cg03306240	miR-146a-5p	0.405082	4.33e-07	1.76e-05
cg03331035	miR-30d-3p	NA	NA	NA
cg03331035	miR-30d-5p	NA	NA	NA
cg03599197	miR-187-3p	-0.080688	0.3504	0.618235
cg03607573	miR-1304-5p	-0.251702	0.00225822	0.0237607
cg03649649	miR-142-3p	-0.631369	1.69e-17	5.93e-15
cg03649649	miR-142-5p	-0.745713	5.37e-27	1.16e-23
cg04094811	miR-6720-3p	0.365807	6.05e-06	0.000182704
cg04172795	miR-151b	0.179488	0.0307578	0.15491
cg04227631	miR-105-5p	0.303086	0.000210888	0.00371529
cg04227631	miR-767-5p	0.369076	4.92e-06	0.000152852
cg04303901	miR-1251-5p	0.251636	0.00226446	0.0238071
cg04585937	miR-1185-5p	0.172783	0.037688	0.177426
cg04585937	miR-376a-5p	0.171183	0.0395236	0.18282
cg04650977	miR-489-3p	-0.0264143	0.752479	0.89307
cg04945457	miR-138-5p	-0.49745	1.95e-10	1.61e-08
cg05473648	miR-708-3p	0.0229413	0.784166	0.905412
cg05473648	miR-708-5p	0.0863722	0.301609	0.574291
cg01200264	miR-1185-5p	0.130538	0.117587	0.348704
cg05493001	miR-125a-5p	NA	NA	NA
cg05710299	miR-127-5p	0.182357	0.0281416	0.146156
cg05710299	miR-433-3p	-0.0479765	0.566615	0.782735
cg05888643	miR-1237-3p	NA	NA	NA
cg06679494	miR-195-5p	-0.226401	0.00617601	0.0515025
cg06716182	miR-1260b	-0.0702849	0.400876	0.662211
cg06818217	miR-1251-5p	0.301622	0.000238912	0.00409239
cg06869212	miR-338-3p	0.245587	0.002907	0.0288346
cg06869212	miR-338-5p	0.221812	0.00733289	0.0582682
cg07135405	miR-1914-5p	0.129955	0.119249	0.351031
cg07287698	miR-135a-5p	0.378458	2.68e-06	9.01e-05
cg07541701	miR-196a-3p	-0.144851	0.0821548	0.284985
cg07541701	miR-196a-5p	-0.257719	0.00175085	0.0194633
cg07924363	miR-503-3p	0.146221	0.0792689	0.279434
cg07924363	miR-503-5p	0.156999	0.0593129	0.235044
cg08544331	miR-6731-5p	0.256096	0.00187639	0.0205199
cg09103877	miR-33b-5p	-0.10145	0.224677	0.492452
cg09103877	miR-6777-5p	-0.150642	0.0705125	0.260021
cg09404289	miR-518c-3p	0.293194	0.000344987	0.00550284
cg09491120	miR-6720-3p	0.464523	3.97e-09	2.48e-07
cg09491120	miR-6720-5p	0.318112	9.65e-05	0.00194571
cg09522962	miR-520f-3p	0.336912	3.42e-05	0.000812844
cg09796029	miR-1283	0.455557	8.54e-09	4.93e-07
cg09796029	miR-515-5p	0.311781	0.000134837	0.00257459
cg09837245	miR-1246	-0.0526921	0.529059	0.758118
cg10285618	miR-559	0.204055	0.0138227	0.0906437
cg10530767	miR-142-3p	-0.657696	2.55e-19	1.1e-16
cg10530767	miR-142-5p	-0.776488	1.78e-30	7.7e-27
cg10530767	miR-4736	-0.24266	0.00327358	0.0316016
cg10753636	miR-1283	0.475759	1.47e-09	1.02e-07
cg10753636	miR-515-5p	0.293696	0.000336605	0.00539565
cg10790709	miR-331-5p	NA	NA	NA
cg10803577	miR-10b-3p	0.163762	0.049046	0.208381
cg10803577	miR-10b-5p	0.0869273	0.298501	0.571174
cg11166197	miR-105-5p	0.325061	6.63e-05	0.00142481
cg11166197	miR-767-5p	0.411907	2.64e-07	1.13e-05
cg11263011	miR-195-3p	-0.398697	6.8e-07	2.67e-05
cg11389889	miR-1292-3p	-0.294861	0.000317916	0.00519223
cg11428427	miR-105-5p	0.392573	1.04e-06	3.88e-05
cg11428427	miR-767-5p	0.465585	3.62e-09	2.29e-07
cg11638071	miR-142-3p	-0.5869	8.64e-15	1.65e-12
cg11638071	miR-142-5p	-0.676319	1.01e-20	6.25e-18
cg11673244	miR-130b-3p	-0.294883	0.000317573	0.00519223
cg11673244	miR-301b-3p	-0.294155	0.000329133	0.00530864
cg11835050	miR-1283	NA	NA	NA
cg11835050	miR-515-5p	NA	NA	NA
cg12835736	miR-6720-3p	0.49247	3.14e-10	2.53e-08
cg12835736	miR-6720-5p	0.318477	9.46e-05	0.00191706
cg12937434	miR-142-3p	-0.549508	8.21e-13	1.05e-10
cg12937434	miR-142-5p	-0.668725	3.88e-20	2.1e-17
cg13995230	miR-1185-1-3p	0.290893	0.000385848	0.00599265
cg13995230	miR-1185-2-3p	0.112052	0.17965	0.439333
cg13995230	miR-376a-3p	0.00748221	0.928828	0.969406
cg13995230	miR-376a-5p	0.172234	0.0383096	0.17926
cg13995230	miR-376b-5p	0.0883156	0.290821	0.563501
cg13995230	miR-376c-3p	0.0398937	0.633778	0.825244
cg13995230	miR-376c-5p	0.0942705	0.259381	0.531786
cg13995230	miR-654-3p	0.143855	0.0843033	0.290266
cg13995230	miR-654-5p	0.1456	0.0805667	0.281507
cg14119827	miR-518c-3p	NA	NA	NA
cg14548777	miR-3064-5p	0.112952	0.176157	0.434319
cg14709103	miR-519a-3p	0.454693	9.18e-09	5.28e-07
cg14709103	miR-522-3p	0.46401	4.15e-09	2.55e-07
cg14818279	miR-584-5p	-0.731397	1.53e-25	2.48e-22
cg15035143	miR-142-3p	-0.673555	1.66e-20	9.78e-18
cg15035143	miR-142-5p	-0.723516	8.8e-25	9.52e-22
cg15604044	miR-1283	0.309516	0.000151701	0.0028187
cg15604044	miR-516a-5p	0.421348	1.31e-07	6.09e-06
cg15604044	miR-519a-3p	0.354694	1.2e-05	0.000339906
cg15604044	miR-519a-5p	0.441168	2.79e-08	1.46e-06
cg15700022	miR-149-3p	-0.512477	4.42e-11	3.98e-09
cg15700022	miR-149-5p	-0.561329	2.07e-13	3.16e-11
cg15787712	miR-23a-3p	NA	NA	NA
cg15787712	miR-24-3p	NA	NA	NA
cg16266268	miR-520a-3p	NA	NA	NA
cg16266268	miR-520a-5p	NA	NA	NA
cg16266268	miR-523-3p	NA	NA	NA
cg16266268	miR-526b-5p	NA	NA	NA
cg16935061	miR-6720-3p	0.53143	6.1e-12	6.44e-10
cg17686973	miR-515-5p	NA	NA	NA
cg17917837	miR-6881-3p	0.0771315	0.356465	0.624476
cg17967602	miR-1251-5p	0.171817	0.0387869	0.180829
cg18256205	miR-4638-5p	0.0586339	0.483592	0.726656
cg18577533	miR-519a-3p	0.47538	1.52e-09	1.05e-07
cg18577533	miR-519a-5p	0.535968	3.73e-12	4.14e-10
cg18577533	miR-522-3p	0.449664	1.4e-08	7.78e-07
cg18590130	miR-100-5p	0.36796	7.72e-06	0.00022743
cg18804777	miR-92b-3p	0.0058849	0.943994	0.975511
cg18881978	miR-4697-5p	0.00199091	0.981039	0.990884
cg18904817	miR-105-3p	0.120906	0.147442	0.394775
cg18904817	miR-105-5p	0.285456	0.000500853	0.00739301
cg18904817	miR-767-3p	0.230759	0.0052311	0.04519
cg18904817	miR-767-5p	0.352202	1.4e-05	0.000386005
cg19050990	miR-2682-3p	-0.164765	0.0476563	0.205026
cg19050990	miR-2682-5p	-0.206348	0.0127701	0.0863581
cg19273756	miR-301a-3p	-0.110333	0.18646	0.446915
cg19606290	miR-523-3p	0.199335	0.0162298	0.100875
cg20063640	miR-1292-3p	-0.236634	0.00416216	0.0380573
cg20783697	miR-142-3p	-0.547768	1e-12	1.24e-10
cg20783697	miR-142-5p	-0.625984	3.79e-17	1.17e-14
cg20817822	miR-29b-2-5p	-0.457822	7.05e-09	4.14e-07
cg20817822	miR-29b-3p	0.104952	0.208999	0.473254
cg20817822	miR-29c-3p	-0.210628	0.0109923	0.0774414
cg20817822	miR-29c-5p	-0.326232	6.22e-05	0.00134504
cg20841588	miR-1246	-0.0831865	0.319856	0.588996
cg21331510	miR-1249-3p	0.0792674	0.343264	0.611461
cg21823119	miR-205-3p	NA	NA	NA
cg22142212	miR-105-5p	0.228502	0.00570299	0.048334
cg22142212	miR-767-5p	0.307345	0.000169695	0.00310327
cg22166633	miR-515-5p	0.266088	0.00121678	0.0146149
cg22395355	miR-33b-3p	-0.158867	0.056315	0.227786
cg22395355	miR-33b-5p	-0.0942384	0.259544	0.531925
cg22395355	miR-6777-5p	-0.15197	0.0680406	0.254293
cg22497856	miR-3065-3p	0.163616	0.0492504	0.208821
cg22497856	miR-338-3p	0.160648	0.0535733	0.220964
cg22497856	miR-338-5p	0.0863809	0.30156	0.574291
cg23502204	miR-3166	NA	NA	NA
cg23640664	miR-3679-5p	-0.0308647	0.712477	0.870992
cg23875758	miR-33b-3p	-0.205079	0.0133434	0.0887172
cg23875758	miR-6777-5p	-0.17946	0.0307841	0.154923
cg24352349	miR-1249-3p	0.054157	0.517653	0.751226
cg24361391	miR-6510-3p	-0.370731	4.43e-06	0.000140234
cg24490338	miR-190b-5p	-0.505338	9.03e-11	7.92e-09
cg24787924	miR-516b-5p	0.316664	0.000104246	0.00208473
cg25237396	miR-4745-5p	0.146766	0.078144	0.277311
cg25459623	miR-5683	NA	NA	NA
cg25758978	miR-4999-5p	NA	NA	NA
cg25837979	miR-708-3p	NA	NA	NA
cg25837979	miR-708-5p	NA	NA	NA
cg25899829	miR-326	-0.129948	0.119268	0.351031
cg26112797	miR-142-3p	-0.624902	4.45e-17	1.34e-14
cg26112797	miR-142-5p	-0.738144	3.24e-26	6.01e-23
cg26112797	miR-4736	-0.225511	0.00638672	0.0527664
cg26474043	miR-584-5p	-0.622642	6.22e-17	1.83e-14
cg26509250	miR-3679-5p	-0.0998904	0.231923	0.501489
cg26814835	miR-3193	-0.268193	0.00110833	0.0136726
cg27022558	miR-1237-3p	-0.120434	0.149043	0.397438
cg27130359	miR-3150b-3p	NA	NA	NA
cg27313201	miR-190b-5p	-0.381474	2.2e-06	7.5e-05
cg27315341	miR-1251-5p	0.347885	1.81e-05	0.000480698
cg27449255	miR-140-3p	-0.181282	0.0290984	0.149629
cg27449255	miR-140-5p	-0.282148	0.000585507	0.00834912
cg27627006	miR-1260b	NA	NA	NA
Correlations_TCGA in EA
probe	mirna_id	Cor_TCGA	ptest_TCGA	pAdj_TCGA
cg03830929	miR-190b-5p	-0.639993	2.88668e-51	5.51397e-48
cg12640942	miR-190b-5p	-0.598388	2.08669e-43	1.32863e-40
cg21536086	miR-190b-5p	-0.580744	2.07728e-40	8.67977e-38
cg18645493	miR-190b-5p	-0.570461	9.59429e-39	3.66529e-36
cg13061767	miR-135b-5p	-0.448095	8.96787e-23	9.44168e-21
cg02520707	miR-135b-3p	-0.446412	1.35032e-22	1.37825e-20
cg13061767	miR-135b-3p	-0.438181	9.67184e-22	9.04351e-20
cg02520707	miR-135b-5p	-0.431767	4.32355e-21	3.82849e-19
cg01081263	miR-5691	-0.530497	8.45e-33	2.21e-30
cg27388703	miR-150-5p	-0.49119	1.11989e-27	1.91975e-25
cg05778494	miR-92b-3p	-0.422021	3.96e-20	3.21e-18
cg27388703	miR-150-3p	-0.442599	3.38382e-22	3.36885e-20
cg03016867	miR-584-5p	-0.408543	7.5462e-19	5.25522e-17
cg08528170	miR-27a-3p	-0.35897	1.29e-14	5.55e-13
cg06105296	miR-150-5p	-0.356294	2.09e-14	8.85e-13
cg08528170	miR-24-3p	-0.354291	2.99e-14	1.25e-12
cg22260508	miR-141-5p	-0.318095	1.23e-11	3.73e-10
cg06105296	miR-150-3p	-0.311282	3.5e-11	9.93e-10
cg08528170	miR-24-2-5p	-0.298546	2.3e-10	5.8e-09
cg26820000	miR-30e-5p	-0.28565	1.42e-09	3.19e-08
cg08528170	miR-27a-5p	-0.284544	1.65e-09	3.68e-08
cg02999711	miR-135b-3p	-0.281859	2.37807e-09	5.16188e-08
cg14625175	miR-196b-5p	-0.23698	6.09e-07	8.28e-06
cg04630982	miR-505-5p	-0.233883	8.6e-07	1.14e-05
cg05778494	miR-92b-5p	-0.227966	1.64e-06	2.06e-05
cg20511815	miR-589-3p	-0.221226	3.35e-06	3.97e-05
cg04630982	miR-505-3p	-0.220402	3.65554e-06	4.2951e-05
cg02355304	miR-589-3p	-0.198634	3.14e-05	0.000293815
cg22260508	miR-200c-5p	-0.17813	0.000194722	0.00144887
cg01215762	miR-196b-5p	-0.169993	0.00038089	0.0025839
cg02836478	miR-10a-3p	-0.154264	0.00128174	0.00742233
cg02459543	miR-378d	-0.131863	0.00599642	0.0272808
cg08688393	miR-629-5p	-0.124398	0.00956604	0.0405027
cg23589617	miR-129-5p	-0.120873	0.0118305	0.0480515
cg26820000	miR-30c-1-3p	-0.114086	0.0175553	0.0656941
cg11408986	miR-129-5p	-0.11348	0.0181678	0.0676097
cg02836478	miR-10a-5p	-0.105851	0.0276339	0.0936507
cg23536675	miR-4522	-0.0950071	0.0481857	0.142998
cg21604496	miR-191-5p	-0.0878052	0.0679478	0.186174
cg10537807	miR-4736	-0.0835905	0.082313	0.214501
cg18124917	miR-132-5p	-0.0681258	0.157024	0.336469
cg25789370	miR-3939	-0.0651068	0.176278	0.363624
cg22420044	miR-93-3p	-0.0606372	0.207926	0.404684
cg23209016	miR-4736	-0.0459412	0.340228	0.555253
cg23971226	miR-4697-5p	-0.0226416	0.63847	0.801669
cg02789515	miR-4522	-0.0127675	0.791074	0.898526
cg24854681	miR-93-3p	0.00322267	0.946689	0.977314
cg13741406	miR-320e	0.0105896	0.826086	0.916314
cg22453113	miR-6782-3p	0.0158804	0.741766	0.87063
cg14024321	miR-4670-3p	0.0187788	0.696784	0.841693
cg08688393	miR-629-3p	0.0253227	0.599241	0.773104
cg21650436	miR-4701-5p	0.0317365	0.51012	0.705294
cg18941614	miR-6782-3p	0.0433021	0.368719	0.581934
cg09522962	miR-519e-3p	0.0463464	0.335981	0.551621
cg26631397	miR-4429	0.0499169	0.30004	0.515462
cg07521789	miR-485-5p	0.0780384	0.104878	0.254136
cg14144314	miR-1185-5p	0.0795265	0.0983974	0.242833
cg05348084	miR-1185-5p	0.0937431	0.0512569	0.150133
cg13995230	miR-1185-5p	0.10198	0.0338831	0.109327
cg14910227	miR-495-3p	0.106014	0.0273938	0.0930333
cg18881978	miR-4697-3p	0.107774	0.0249167	0.0864457
cg11116300	miR-539-5p	0.116527	0.0152651	0.0590083
cg04094811	miR-6720-5p	0.12114	0.0116432	0.0474926
cg14300559	miR-4697-3p	0.121789	0.0112002	0.0459663
cg11007153	miR-4697-3p	0.140127	0.00347949	0.017244
cg01200264	miR-1185-5p	0.140985	0.00328286	0.0164648
cg16935061	miR-6720-5p	0.172253	0.000317064	0.00221266
cg24185447	miR-887-3p	0.178595	0.000187225	0.00139932
cg18403792	miR-9-3p	0.182992	0.00012856	0.0010029
cg05023415	miR-887-3p	0.191295	6.17205e-05	0.000529695
cg23971226	miR-4697-3p	0.199221	2.97364e-05	0.000280201
cg05023415	miR-887-5p	0.200099	2.73772e-05	0.000260727
cg22207139	miR-2116-3p	0.200715	2.58e-05	0.0002474
cg24185447	miR-887-5p	0.20765	1.32464e-05	0.000137088
cg11116300	miR-487b-3p	0.209241	1.13e-05	0.00011918
cg16989132	miR-146a-5p	0.232092	1.05e-06	1.37e-05
cg11116300	miR-382-5p	0.232282	1.03e-06	1.34e-05
cg20011459	miR-887-3p	0.245683	2.25335e-07	3.39856e-06
cg20011459	miR-887-5p	0.264705	2.24085e-08	4.16788e-07
cg16641358	miR-887-3p	0.281897	2.36596e-09	5.14395e-08
cg18403792	miR-9-5p	0.288034	1.02e-09	2.32e-08
cg16641358	miR-887-5p	0.31406	2.29046e-11	6.70148e-10
cg12548693	miR-223-5p	0.315124	1.95e-11	5.74e-10
cg07911140	miR-934	0.333385	1.0638e-12	3.83398e-11
cg05880897	miR-224-3p	0.349146	7.3781e-14	2.98947e-12
cg19930575	miR-224-3p	0.367171	2.88668e-15	1.31733e-13
cg05292376	miR-338-5p	0.368363	2.31e-15	1.08e-13
cg05880897	miR-452-3p	0.386085	7.67811e-17	4.24231e-15
cg05880897	miR-224-5p	0.417	1.20617e-19	9.32233e-18
cg12548693	miR-223-3p	0.444469	2.1599e-22	2.18788e-20
cg19930575	miR-224-5p	0.467373	6.99757e-25	8.74435e-23
cg05880897	miR-452-5p	0.475013	9.3743e-26	1.2661e-23
cg12205230	miR-190b-5p	0.509601	5.40311e-30	1.09462e-27
cg20771687	miR-887-5p	NA	NA	NA
cg09197332	miR-370-3p	NA	NA	NA
cg19497709	miR-6826-5p	NA	NA	NA
cg20771687	miR-887-3p	NA	NA	NA
