# Supplementary material for: Differential methylation and expression patterns of microRNAs in relation to breast cancer subtypes among American women of African and European ancestry
Source: PLoS One. 2021 Mar 30;16(3):e0249229. doi: 10.1371/journal.pone.0249229 (PMC8009363; doi:10.1371/journal.pone.0249229)
Supplement: S5 Table — (XLSX) [file pone.0249229.s005.xlsx]

## Sheet: miR-190b-5p
#	Networks	Total	pValue	Min FDR	In Data	Network Objects from Active Data
1	Cytoskeleton_Actin filaments	176	1.41602e-07	2.15234e-05	19	SPTBN(spectrin1-4), ROCK, Dystrophin, ABLIM3, MYH10, c-Abl, Beta-fodrin, Actin cytoskeletal, ROCK1, MyHC, SVIL, Actin, RhoA, ARP3, Piccolo, ARPC1, Spectrin beta, erythrocytic, ARPC5, ARPC1A
2	Development_EMT_Regulation of epithelial-to-mesenchymal transition	224	3.41275e-07	2.59369e-05	21	PAX6, PI3K cat class IA, SOX9, c-Abl, E2A, FGF2, p27KIP1, ROCK1, HGF, ESR1 (nuclear), PTEN, SMAD4, SOS, SMAD2, CREB1, Actin, RhoA, Calcineurin B1, ID2, MMP-2, N-cadherin
3	Reproduction_Progesterone signaling	215	7.50689e-07	3.38241e-05	20	GLUT2, PI3K cat class IA, VEGF-A, Tcf(Lef), BTEB1, MST3, HGF, ESR1 (nuclear), IGF-1, SOS, Galpha(q)-specific peptide GPCRs, PLC-beta, GABA-A receptor beta-2 subunit, c-Myc, CREB1, RhoA, MMP-2, PI3K cat class IA (p110-alpha), Pitx2, ESR1 (membrane)
4	Development_Skeletal muscle development	143	8.90107e-07	3.38241e-05	16	Dystrophin, Dystroglycan, E2A, VEGF-A, FGF2, Histone deacetylase class II, MyHC, SVIL, IGF-1, MEF2A, Actin, RhoA, MEF2, PAX3, MEF2C, HDAC9
5	Signal transduction_WNT signaling	177	3.44028e-06	0.000104584	17	PAX6, PP2A structural, PLC-beta1, p130, VEGF-A, Tcf(Lef), ESR1 (nuclear), PTEN, PLC-beta, c-Myc, CREB1, RhoA, MMP-2, TCF7L2 (TCF4), TAB2, PAX3, TCF7L1 (TCF3)
6	Signal Transduction_TGF-beta, GDF and Activin signaling	154	1.11774e-05	0.000276123	15	PI3K cat class IA, PP2A structural, PLC-beta1, ActRIIB, IGF-1, SMAD4, PLC-beta, SMAD2, c-Myc, CREB1, RPTPkappa, RhoA, IL-6, TSC-22, TAB2
7	Cell cycle_G1-S Growth factor regulation	195	1.27162e-05	0.000276123	17	PAR1, PI3K cat class IA, PLC-beta1, p130, VEGF-A, Tcf(Lef), FGF2, p27KIP1, ActRIIB, HGF, IGF-1, SMAD4, SOS, c-Myc, TCF7L2 (TCF4), PI3K cat class IA (p110-alpha), SOS1
8	Development_Regulation of angiogenesis	221	1.78915e-05	0.000337063	18	Actin cytoplasmic 2, PI3K cat class IA, IGFBP7/8, VEGF-A, Patched, SMAD4, SOS, Galpha(q)-specific peptide GPCRs, PLC-beta, SMAD2, c-Myc, CREB1, MMP-2, PTCH1, IL-6, N-cadherin, TAB2, Pitx2
9	Cardiac development_FGF_ErbB signaling	124	1.99577e-05	0.000337063	13	Neuregulin 1, MYH10, MyHC, ZIC3, ESR1 (nuclear), BAF180, SOS, HAS2, ID2, SOS1, FOXP1, MEF2C, CHD7
10	Cytoskeleton_Regulation of cytoskeleton rearrangement	183	2.23061e-05	0.000339052	16	SPTBN(spectrin1-4), ROCK, Beta-fodrin, Actin cytoskeletal, ROCK1, MyHC, SVIL, PTEN, Actin, RhoA, ARP3, ARPC1, Spectrin beta, erythrocytic, ARPC5, TRIO, ARPC1A
11	Cardiac development_Wnt_beta-catenin, Notch, VEGF, IP3 and integrin signaling	151	3.86096e-05	0.000533514	14	PLC-beta1, VEGF-A, Tcf(Lef), Fibrillin 1, MyHC, ZIC3, PTEN, MEF2A, RhoA, Calcineurin B1, ID2, MEF2, PAX3, MEF2C
12	Cardiac development_Role of NADPH oxidase and ROS	134	4.57179e-05	0.000579093	13	MYH10, SOX9, MyHC, ZIC3, ESR1 (nuclear), PTEN, SMAD4, SOS, SOS1, PAX3, Pitx2, MEF2C, HDAC9
13	Cardiac development_BMP_TGF_beta_signaling	117	5.21711e-05	0.00061	12	MYH10, SOX9, ActRIIB, MyHC, ZIC3, ESR1 (nuclear), SMAD4, SMAD2, ID2, PAX3, Pitx2, MEF2C
14	Cell adhesion_Synaptic contact	177	5.83574e-05	0.000633595	15	Neurotractin, Actin cytoskeletal, SynGAP, Chapsyn-110, Neuroligin 1, SHANK, Neuroligin, GABA-A receptor beta-2 subunit, OBCAM, SHANK2, N-cadherin, SLC17A6, Intersectin, N-cadherin (CTF1), N-cadherin (CTF2)
15	Development_Hedgehog signaling	253	0.00010704	0.00108468	18	PAX6, SOX9, E2A, VEGF-A, p27KIP1, Patched, ROCK1, SMAD4, SOS, c-Myc, CREB1, RhoA, ID2, PTCH1, TCF7L2 (TCF4), PAX3, Pitx2, TCF7L1 (TCF3)
16	Signal Transduction_BMP and GDF signaling	91	0.000124607	0.00111413	10	PP2A structural, SOX9, HOXC8, p27KIP1, ActRIIB, IGF-1, SMAD4, c-Myc, CREB1, TAB2
17	Signal transduction_ESR1-membrane pathway	91	0.000124607	0.00111413	10	Neuregulin 1, PI3K cat class IA, PLC-beta1, Actin cytoskeletal, ESR1 (nuclear), IGF-1, SOS, CREB1, RhoA, ESR1 (membrane)
18	Cell adhesion_Integrin priming	110	0.000135373	0.00114315	11	PAR1, Actin cytoplasmic 2, PI3K cat class IA, PLC-beta1, Actin cytoskeletal, PTEN, SOS, PLC-beta, Actin, PI3K cat class IA (p110-alpha), SOS1
19	Reproduction_Feeding and Neurohormone signaling	210	0.000391474	0.0031318	15	GLUT2, PI3K cat class IA, PP2A structural, PLC-beta1, SOX9, BTEB1, IGF-1, SOS, Galpha(q)-specific peptide GPCRs, PLC-beta, c-Myc, CREB1, DCOR, IL-6, SOS1
20	Signal Transduction_Cholecystokinin signaling	106	0.000439447	0.0033398	10	PLC-beta1, FGF2, ESR1 (nuclear), SOS, Galpha(q)-specific peptide GPCRs, PLC-beta, c-Myc, CREB1, RhoA, PI3K cat class IA (p110-alpha)
21	Development_Neurogenesis_Synaptogenesis	180	0.000864227	0.00625536	13	Dystroglycan, Neuregulin 1, Actin cytoskeletal, FGF2, SynGAP, Chapsyn-110, Neuroligin 1, SHANK, Neuroligin, Neuregulin 3, Actin, RhoA, Piccolo
22	Inflammation_Amphoterin signaling	118	0.00102462	0.00707919	10	ROCK, PI3K cat class IA, Actin cytoskeletal, ROCK1, MyHC, Actin, RhoA, MMP-1, IL-6, PI3K cat class IA (p110-alpha)
23	Cell adhesion_Cell junctions	162	0.00109341	0.00722601	12	ROCK, Actin cytoplasmic 2, PI3K cat class IA, Beta-fodrin, Actin cytoskeletal, Tcf(Lef), ROCK1, PTEN, PLC-beta, Actin, RhoA, N-cadherin
24	Cell adhesion_Integrin-mediated cell-matrix adhesion	214	0.00144451	0.00914857	14	ROCK, Actin cytoplasmic 2, PI3K cat class IA, Actin cytoskeletal, Tcf(Lef), Fibrillin 1, ROCK1, MyHC, SOS, c-Myc, Actin, RhoA, PI3K cat class IA (p110-alpha), TRIO
25	Proliferation_Positive regulation cell proliferation	221	0.00195816	0.0119056	14	PI3K cat class IA, VEGF-A, FGF2, p27KIP1, HGF, IGF-1, SOS, Alpha-1D adrenergic receptor, c-Myc, RhoA, ID2, PI3K cat class IA (p110-alpha), SOS1, PAX3
26	Inflammation_Protein C signaling	108	0.00204609	0.0119293	9	ROCK, PAR1, PLC-beta1, Actin cytoskeletal, ROCK1, PLC-beta, Actin, RhoA, IL-6
27	Cell adhesion_Attractive and repulsive receptors	175	0.00211902	0.0119293	12	ROCK, Actin cytoplasmic 2, PI3K cat class IA, c-Abl, Actin cytoskeletal, Semaphorin 7A, ROCK1, ROBO2, Actin, RhoA, Intersectin, PI3K cat class IA (p110-alpha)
28	Development_Neurogenesis_Axonal guidance	230	0.00283338	0.0153812	14	ROCK, PI3K cat class IA, MYH10, c-Abl, Actin cytoskeletal, Semaphorin 7A, MyHC, ROBO2, PLC-beta, CREB1, Actin, RhoA, N-cadherin, TRIO
29	Development_ERK5 in cell proliferation and neuronal survival	24	0.0032431	0.0169983	4	MEF2A, c-Myc, CREB1, MEF2C
30	Apoptosis_Anti-Apoptosis mediated by external signals by Estrogen	95	0.003372	0.0170848	8	PI3K cat class IA, PLC-beta1, ESR1 (nuclear), SOS, c-Myc, CREB1, ESR1 (mitochondrial), ESR1 (membrane)
31	Development_Neuromuscular junction	147	0.0051896	0.0254458	10	Actin cytoplasmic 2, Dystrophin, Dystroglycan, Neuregulin 1, PLC-beta1, c-Abl, Actin cytoskeletal, SOS, PLC-beta, SOS1
32	Inflammation_IL-2 signaling	104	0.00585337	0.0278035	8	ESR, PI3K cat class IA, ESR1 (nuclear), PTEN, SOS, IL-2, Calcineurin B (regulatory), PI3K cat class IA (p110-alpha)
33	Development_Cartilage development	66	0.00745321	0.0343299	6	SOX9, COL11A1, Fibrillin 1, Fibrillin, SMAD4, SMAD2
34	Cell adhesion_Platelet aggregation	158	0.00852789	0.0377865	10	ENP1, ROCK, PAR1, PI3K cat class IA, PLC-beta1, ROCK1, MyHC, PLC-beta, RhoA, PI3K cat class IA (p110-alpha)
35	Signal transduction_NOTCH signaling	235	0.00876185	0.0377865	13	Neuregulin 1, PI3K cat class IA, E2A, VEGF-A, p27KIP1, BRM, PTEN, SMAD4, SOS, SMAD2, c-Myc, PI3K cat class IA (p110-alpha), SOS1
36	Proliferation_Negative regulation of cell proliferation	184	0.00894942	0.0377865	11	PAX6, PI3K cat class IA, p27KIP1, IGFBP7, IGF-1, GDF11(BMP11), SOS, c-Myc, IL-6, SOS1, Pitx2
37	Reproduction_FSH-beta signaling pathway	160	0.0092809	0.038127	10	PI3K cat class IA, PP2A structural, VEGF-A, p27KIP1, ActRIIB, IGF-1, SMAD4, SMAD2, c-Myc, CREB1
38	Development_Melanocyte development and pigmentation	50	0.00964101	0.038564	5	PI3K cat class IA, SOS, CREB1, TYRP1, PAX3
39	Cell cycle_G1-S	162	0.0100839	0.0393014	10	CRM1, c-Abl, p130, p27KIP1, Importin (karyopherin)-beta, Cyclin E2, c-Myc, Importin (karyopherin)-alpha, LATS2, Karyopherin alpha 4
40	Inflammation_Neutrophil activation	215	0.0108647	0.0407767	12	ROCK, PLD1, PI3K cat class IA, PLC-beta1, Actin cytoskeletal, ROCK1, IL-2, PLC-beta, Actin, RhoA, IL-6, PI3K cat class IA (p110-alpha)
41	Reproduction_Male sex differentiation	242	0.0110528	0.0407767	13	UBR2, SOX9, FGF2, DAZ, Patched, HGF, IGF-1, SMAD4, UNR, c-Myc, CREB1, TAB2, SOS1
42	Signal transduction_Androgen receptor signaling cross-talk	72	0.0112673	0.0407767	6	Neuregulin 1, IGF-1, SOS, CREB1, IL-6, PI3K cat class IA (p110-alpha)
43	Development_Regulation of telomere length	53	0.0122618	0.0433439	5	PI3K cat class IA, p130, c-Myc, Staufen, Rad50
44	Apoptosis_Apoptosis stimulation by external signals	144	0.0133107	0.0459825	9	Neuregulin 1, PLC-beta1, ActRIIB, SMAD4, SOS, Alpha-1D adrenergic receptor, SMAD2, Caspase-2, TSC-22
45	Signal transduction_ERBB-family signaling	75	0.0136174	0.0459965	6	Neuregulin 1, PI3K cat class IA, PTEN, SOS, c-Myc, Neuregulin 3

## Sheet: mmiR-135b-5p
#	Networks	Total	pValue	Min FDR	In Data	Network Objects from Active Data
1	Cell cycle_G1-S Growth factor regulation	195	1.11994e-12	1.70232e-10	26	GSK3 beta, JNK(MAPK8-10), FAK1, PI3K reg class IA (p85), VEGF-A, Cyclin D2, PI3K reg class IA (p85-beta), TGF-beta receptor type II, PTPA, Activin beta A, PP2A regulatory, STAT5, SP1, Activin, E2F1, JNK3(MAPK10), Cyclin D, SMAD4, FOXN3, c-Myc, TGF-beta receptor type I, GSK3 alpha/beta, APC protein, PI3K reg class IA, JAK2, Activin A
2	Reproduction_FSH-beta signaling pathway	160	1.77896e-09	1.35201e-07	20	ALK-4, FKHR, VEGF-A, Cyclin D2, IBP, TGF-beta receptor type II, Activin beta A, PP2A regulatory, GRK5, SP1, FSH-beta, HIF1A, Cyclin D, SMAD4, mTOR, SMAD2, c-Myc, TGF-beta receptor type I, PI3K reg class IA, Epiregulin
3	Signal Transduction_TGF-beta, GDF and Activin signaling	154	5.81567e-09	2.94661e-07	19	ALK-4, JNK(MAPK8-10), FAK1, PI3K reg class IA (p85), RUNX2, BMP receptor 2, Cyclin D2, GATA-3, TGF-beta receptor type II, Activin beta A, PP2A regulatory, SP1, FSH-beta, HIF1A, SMAD4, mTOR, SMAD2, c-Myc, TGF-beta receptor type I
4	Signal transduction_NOTCH signaling	235	1.25859e-08	4.78264e-07	23	GSK3 beta, JNK(MAPK8-10), HB-EGF, SFRP4, PI3K reg class IA (p85), VEGF-A, Skp2/TrCP/FBXW, GATA-3, TGF-beta receptor type II, ErbB4, E2F1, Rictor, HIF1A, JNK3(MAPK10), SMAD4, mTOR, SMAD2, c-Myc, TGF-beta receptor type I, beta-TrCP, PI3K reg class IA, Epiregulin, JAK2
5	Development_Regulation of angiogenesis	221	1.96685e-08	5.97921e-07	22	Actin cytoplasmic 2, FKHR, Connexin 43, IL-1RI, Myocardin, HB-EGF, TRPC1, VEGF-A, Ephrin-B, TGF-beta receptor type II, STAT5, SP1, HIF1A, Thrombospondin 1, Galpha(i)-specific peptide GPCRs, SMAD4, Ephrin-B2, SMAD2, c-Myc, TGF-beta receptor type I, PI3K reg class IA, JAK2
6	Cell cycle_G1-S Interleukin regulation	128	8.23442e-08	2.08605e-06	16	GSK3 beta, STAT6, Elk-1, IL-1RI, JNK(MAPK8-10), PI3K reg class IA (p85), Cyclin D2, PI3K reg class IA (p85-beta), STAT5, SP1, E2F1, JNK3(MAPK10), Cyclin D, c-Myc, GSK3 alpha/beta, PI3K reg class IA
7	Cardiac development_BMP_TGF_beta_signaling	117	1.5193e-07	3.29905e-06	15	GSK3 beta, ALK-4, Myocardin, TGF-beta receptor type II, E2F1, ESR1 (nuclear), SRF, SMAD4, SMAD2, TGF-beta receptor type I, GSK3 alpha/beta, SMAD5, TRIP2, MEF2C, Activin A
8	Development_EMT_Regulation of epithelial-to-mesenchymal transition	224	5.44091e-07	1.03377e-05	20	GSK3 beta, Elk-1, IL-1RI, JNK(MAPK8-10), FAK1, PI3K reg class IA (p85), ACTB, TGF-beta receptor type II, SP1, ESR1 (nuclear), SRF, HIF1A, SMAD4, ETS1, mTOR, SMAD2, TGF-beta receptor type I, Actin, PI3K reg class IA, JAK2
9	Reproduction_Feeding and Neurohormone signaling	210	8.7096e-07	1.47095e-05	19	Elk-1, FAK1, PI3K reg class IA (p85), Cyclin D2, TGF-beta receptor type II, PP2A regulatory, STAT5, SP1, FSH-beta, HIF1A, Galpha(i)-specific peptide GPCRs, mTOR, c-Myc, TGF-beta receptor type I, GHR, STAT5B, PI3K reg class IA, MSP, JAK2
10	Cardiac development_Role of NADPH oxidase and ROS	134	4.88406e-06	7.42377e-05	14	GSK3 beta, Connexin 43, Myocardin, FAK1, E2F1, ESR1 (nuclear), SRF, HIF1A, SMAD4, GSK3 alpha/beta, RXRA, SMAD5, TRIP2, MEF2C
11	Signal transduction_ESR1-nuclear pathway	216	5.58978e-06	7.72406e-05	18	GSK3 beta, FKHR, VEGF-A, ErbB4, SDF-1, SP1, ESR1 (nuclear), SMAD4, SP3, c-Myc, BAF250A, RXRA, TRIP2, STAT5B, PI3K reg class IA, Cyclin G2, HMG1,2, BAF250
12	Signal transduction_WNT signaling	177	6.76803e-06	8.57284e-05	16	GSK3 beta, JNK(MAPK8-10), HB-EGF, SFRP4, VEGF-A, Cyclin D2, TGF-beta receptor type II, PTPA, WISP1, PP2A regulatory, SP1, E2F1, ESR1 (nuclear), c-Myc, TGF-beta receptor type I, APC protein
13	Signal transduction_ESR1-membrane pathway	91	1.30987e-05	0.000153155	11	GSK3 beta, Elk-1, HB-EGF, PI3K reg class IA (p85), Actin cytoskeletal, Cyclin D2, ErbB4, ADAM12, ESR1 (nuclear), GSK3 alpha/beta, ESR1 (membrane)
14	Cell adhesion_Integrin-mediated cell-matrix adhesion	214	1.9402e-05	0.00021065	17	BETA-PIX, Actin cytoplasmic 2, GSK3 beta, Decorin, FAK1, Actin cytoskeletal, ACTB, Profilin, Profilin II, Kindlin-2, c-Myc, NAG-2, Actin, Profilin I, ITGA1, ITGAV, PI3K reg class IA
15	Immune response_Th17-derived cytokines	98	2.66932e-05	0.000268599	11	GSK3 beta, JNK(MAPK8-10), MIG, SDF-1, STAT5, SP1, c-Myc, Mcl-1, PI3K reg class IA, MMP-13, JAK2
16	Development_Hemopoiesis, Erythropoietin pathway	136	2.82736e-05	0.000268599	13	Elk-1, JNK(MAPK8-10), PI3K reg class IA (p85), Cyclin D2, PI3K reg class IA (p85-beta), STAT5, JNK3(MAPK10), Cyclin D, c-Myc, K-RAS, STAT5B, PI3K reg class IA, JAK2
17	Inflammation_Amphoterin signaling	118	3.1237e-05	0.000279296	12	Elk-1, JNK(MAPK8-10), PI3K reg class IA (p85), Actin cytoskeletal, ACTB, PI3K reg class IA (p85-beta), SP1, JNK3(MAPK10), Actin, PI3K reg class IA, MMP-13, TLR4
18	Development_Blood vessel morphogenesis	227	4.15061e-05	0.000350496	17	Angiopoietin 2, FKHR, HB-EGF, TRPC1, VEGF-A, ErbB4, SDF-1, STAT5, SP1, Galpha(i)-specific amine GPCRs, HIF1A, Galpha(i)-specific peptide GPCRs, c-Myc, Tissue kallikreins, HTR1A, PI3K reg class IA, Epiregulin
19	Signal transduction_Androgen receptor signaling cross-talk	72	6.26143e-05	0.000500914	9	GSK3 beta, HB-EGF, TGF-beta receptor type II, SP1, Rictor, mTOR, TGF-beta receptor type I, PP2C alpha, JAK2
20	Cytoskeleton_Actin filaments	176	0.000106753	0.00081132	14	SPTBN(spectrin1-4), Myosin VI, Utrophin, FAK1, Beta-fodrin, MTSS1, Actin cytoskeletal, ACTB, SDF-1, Profilin, Profilin II, Kindlin-2, Actin, Profilin I
21	Development_Ossification and bone remodeling	157	0.000126261	0.000884045	13	GSK3 beta, FKHR, CSF1, SFRP4, ETS, RUNX2, BMP receptor 2, IBP, Activin, SMAD4, SMAD2, GHR, SMAD5
22	Apoptosis_Anti-Apoptosis mediated by external signals via MAPK and JAK/STAT	179	0.000127954	0.000884045	14	BETA-PIX, STAT6, Elk-1, JNK(MAPK8-10), PI3K reg class IA (p85), STAT5, SRF, JNK3(MAPK10), c-Myc, Mcl-1, HTR1A, PI3K reg class IA, TLR4, JAK2
23	Development_Cartilage development	66	0.000200924	0.00132784	8	RUNX2, BMP receptor 2, Activin beta A, SMAD4, SP3, SMAD2, SMAD5, MMP-13
24	Apoptosis_Apoptosis stimulation by external signals	144	0.000217163	0.00137537	12	ErbB4(CTF), ALK-4, JNK(MAPK8-10), HB-EGF, TGF-beta receptor type II, ErbB4, SMAD4, SMAD2, TGF-beta receptor type I, JAK2, ErbB4(ICD), Activin A
25	Muscle contraction_Nitric oxide signaling in the cardiovascular system	124	0.000230995	0.00140445	11	Ca-ATPase2, Elk-1, VEGF-A, SP1, HIF1A, SP3, ETS1, PI3K reg class IA, MEF2C, Sirtuin1, Esrra
26	Inflammation_IL-10 anti-inflammatory response	87	0.000274637	0.00160557	9	FAK1, Cyclin D2, STAT5, Cyclin D, c-Myc, STAT5B, PI3K reg class IA, MMP-13, TLR4
27	Signal Transduction_BMP and GDF signaling	91	0.000385625	0.00213492	9	RUNX2, BMP receptor 2, TGF-beta receptor type II, PTPA, PP2A regulatory, SMAD4, c-Myc, TGF-beta receptor type I, SMAD5
28	Apoptosis_Anti-apoptosis mediated by external signals via NF-kB	111	0.000393275	0.00213492	10	OX40L(TNFSF4), FAK1, Sequestosome 1(p62), PI3K reg class IA (p85), VEGF-A, PP2A regulatory, c-Myc, HTR1A, PI3K reg class IA, TLR4
29	Signal transduction_ERBB-family signaling	75	0.000488617	0.00256103	8	Elk-1, JNK(MAPK8-10), HB-EGF, ErbB4, c-Myc, K-RAS, PI3K reg class IA, Epiregulin
30	Apoptosis_Anti-Apoptosis mediated by external signals by Estrogen	95	0.000531257	0.0026917	9	Elk-1, JNK(MAPK8-10), PI3K reg class IA (p85), ESR1 (nuclear), Thioredoxin, c-Myc, PI3K reg class IA, ESR1 (mitochondrial), ESR1 (membrane)
31	Cardiac development_FGF_ErbB signaling	124	0.000944676	0.00463196	10	GSK3 beta, FAK1, HB-EGF, ErbB4, E2F1, ESR1 (nuclear), SRF, RXRA, TRIP2, MEF2C
32	Transcription_Nuclear receptors transcriptional regulation	195	0.00103456	0.00491418	13	ROR-beta, ROR-alpha, ESR, TRAP150, IL-1RI, ESR1 (nuclear), HMG2, TGF-beta receptor type I, RXR, RXRA, TRIP2, HMG1,2, Esrra

## Sheet: miR-224-5p
#	Networks	Total	pValue	Min FDR	In Data	Network Objects from Active Data
1	Cell adhesion_Amyloid proteins	195	1.3048e-11	1.99634e-09	27	PKC, ADAM33, ADAM10, GSK3 beta, Jagged1, FZD5, Connexin 43, CDC42, FZD4, E-cadherin, Tcf(Lef), Caspase-9, ERK2 (MAPK1), Frizzled, Presenilin, WNT, Caspase-3, MENA, Bcl-2, MALS, Presenilin 1, Rac1, ERK1/2, ADAM17, WNT9A, E-cadherin (CTF1), E-cadherin (CTF2)
2	Cell cycle_G1-S Growth factor regulation	195	2.28716e-09	1.74967e-07	24	PKC, IRS-2, JNK1(MAPK8), PI3K reg class IA (p55-gamma), GSK3 beta, JNK(MAPK8-10), RalA, Tcf(Lef), p27KIP1, PTPA, PP2A regulatory, N-Ras, STAT5, ERK2 (MAPK1), SMAD4, CDK6, GSK3 alpha/beta, p21, NDPK B, TCF7L2 (TCF4), PI3K reg class IA, ERK1/2, AKT(PKB), AKT3
3	Cell cycle_G1-S Interleukin regulation	128	5.21834e-09	2.66135e-07	19	IRS-2, JNK1(MAPK8), PI3K reg class IA (p55-gamma), GSK3 beta, Elk-1, IL-1RI, JNK(MAPK8-10), RalA, p27KIP1, N-Ras, STAT5, ERK2 (MAPK1), CDK6, GSK3 alpha/beta, p21, PI3K reg class IA, ERK1/2, AKT(PKB), AKT3
4	Cardiac development_Role of NADPH oxidase and ROS	134	6.64349e-08	2.54113e-06	18	JNK1(MAPK8), GSK3 beta, RARalpha, Connexin 43, FIP200, NCOA6 (TRBP), ERK2 (MAPK1), Caspase-7, PTEN, SMAD4, Caspase-3, GSK3 alpha/beta, Bcl-2, SMAD5, PKC-delta, ERK1/2, AKT(PKB), SREBP1 (nuclear)
5	Signal transduction_NOTCH signaling	235	9.21969e-08	2.82122e-06	24	p63, JNK1(MAPK8), GSK3 beta, Jagged1, FZD5, FZD4, JNK(MAPK8-10), ATF-2, p27KIP1, ErbB4, ERK2 (MAPK1), PTEN, SMAD4, Frizzled, Presenilin, mTOR, WNT, p21, Presenilin 1, PI3K reg class IA, ERK1/2, AKT(PKB), SFRP2, ADAM17
6	Development_Regulation of angiogenesis	221	1.23232e-07	3.14243e-06	23	PKC, AGTR2, HMDH, Connexin 43, Leptin, IL-1RI, CXCR4, S2P, AGTR1, EDNRA, SREBP1 precursor, STAT5, ERK2 (MAPK1), Galpha(i)-specific peptide GPCRs, SMAD4, Galpha(q)-specific peptide GPCRs, p21, VHL, SREBP1 (Golgi membrane), PI3K reg class IA, ERK1/2, AKT(PKB), SREBP1 (nuclear)
7	Development_EMT_Regulation of epithelial-to-mesenchymal transition	224	1.5795e-07	3.45234e-06	23	JNK1(MAPK8), GSK3 beta, Jagged1, Elk-1, IL-1RI, CDC42, JNK(MAPK8-10), E-cadherin, ATF-2, EDNRA, p27KIP1, PTEN, SMAD4, Frizzled, mTOR, WNT, Bcl-2, Rac1, PI3K reg class IA, EGR1, ERK1/2, AKT(PKB), ADAM17
8	Development_Blood vessel morphogenesis	227	2.01522e-07	3.46102e-06	23	JNK1(MAPK8), Jagged1, CXCR4, EDNRA, ErbB4, Neuropilin-2, STAT5, ERK2 (MAPK1), F263, Galpha(i)-specific peptide GPCRs, Galpha(q)-specific peptide GPCRs, Caspase-3, Tissue kallikreins, Galpha(q)-specific nucleotide-like GPCRs, VHL, Galpha(s)-specific nucleotide-like GPCRs, VEGF-C, Kallikrein 1, VEGF-B, PI3K reg class IA, ERK1/2, AKT(PKB), ADAM17
9	Apoptosis_Apoptosis stimulation by external signals	144	2.03589e-07	3.46102e-06	18	JNK1(MAPK8), ErbB4(CTF), Leptin, JNK(MAPK8-10), PAK2, Caspase-9, ErbB4, BMF, SMAD4, Bak, Caspase-3, Bcl-2, Rac1, PKC-delta, ERK1/2, AKT(PKB), ADAM17, ErbB4(ICD)
10	Signal transduction_Leptin signaling	107	4.91886e-07	7.52585e-06	15	IRS-2, Leptin, ABCA1, S2P, SREBP1 precursor, STAT5, GSK3 alpha/beta, SREBP1 (Golgi membrane), STAT5B, PI3K reg class IA, EGR1, ERK1/2, AKT(PKB), ADAM17, SREBP1 (nuclear)
11	Signal transduction_ERBB-family signaling	75	1.69374e-06	2.35584e-05	12	IRS-2, Elk-1, JNK(MAPK8-10), ErbB4, N-Ras, ERK2 (MAPK1), PTEN, K-RAS, Rac1, PI3K reg class IA, ERK1/2, AKT(PKB)
12	Development_Hemopoiesis, Erythropoietin pathway	136	2.25863e-06	2.87975e-05	16	IRS-2, JNK1(MAPK8), PI3K reg class IA (p55-gamma), Elk-1, JNK(MAPK8-10), p27KIP1, N-Ras, STAT5, ERK2 (MAPK1), Bcl-2, K-RAS, Rac1, STAT5B, PI3K reg class IA, ERK1/2, AKT(PKB)
13	Autophagy_Autophagy	55	3.84766e-06	4.5284e-05	10	Insulin receptor, IRS-2, APG5, FIP200, TLR3, PTEN, mTOR, Bcl-2, PI3K reg class IA, AKT(PKB)
14	Signal Transduction_TGF-beta, GDF and Activin signaling	154	1.15002e-05	0.000116237	16	PKC, JNK1(MAPK8), PRSS11 (HtrA1), PP2A structural, JNK(MAPK8-10), ATF-2, PP2A regulatory, TGF-beta receptor type III (betaglycan), ERK2 (MAPK1), SMAD4, mTOR, CDK6, p21, Rac1, ERK1/2, AKT(PKB)
15	Immune response_BCR pathway	137	1.15304e-05	0.000116237	15	JNK1(MAPK8), Elk-1, CDC42, JNK(MAPK8-10), ATF-2, ERK2 (MAPK1), PTEN, mTOR, GSK3 alpha/beta, Bcl-2, Rac1, PI3K reg class IA, EGR1, ERK1/2, AKT(PKB)
16	Proliferation_Lymphocyte proliferation	209	1.21555e-05	0.000116237	19	JNK1(MAPK8), JNK(MAPK8-10), CXCR4, ATF-2, CD40(TNFRSF5), STAT5, ERK2 (MAPK1), CD43, mTOR, Caspase-3, p21, ARHGEF2, Rac1, STAT5B, PKC-delta, PI3K reg class IA, ERK1/2, AKT(PKB), AKT3
17	Signal Transduction_BMP and GDF signaling	91	1.34752e-05	0.000121277	12	PRSS11 (HtrA1), PP2A structural, ATF-2, p27KIP1, PTPA, PP2A regulatory, ERK2 (MAPK1), SMAD4, CDK6, p21, SMAD5, AKT(PKB)
18	Signal transduction_ESR1-nuclear pathway	216	1.94543e-05	0.000165362	19	TYRP2, GSK3 beta, RARalpha, ErbB4, SREBP1 precursor, LCoR (MLR2), NCOA6 (TRBP), ERK2 (MAPK1), SMAD4, Bcl-2, p21, DLC1 (Dynein LC8a), STAT5B, PI3K reg class IA, Brca1, ERK1/2, AKT(PKB), HMG1,2, SREBP1 (nuclear)
19	Reproduction_Male sex differentiation	242	2.91128e-05	0.000234435	20	PKC, Insulin receptor, RARalpha, HMDH, ATF-2, STAT5, RKIP, SP7, SMAD4, HYOU1, Bcl-2, p21, PAFAH alpha (LIS1), STAT5B, ITGA3, SOX5, PKC-delta, ERK1/2, AKT(PKB), Calpastatin
20	Inflammation_IL-6 signaling	119	4.59167e-05	0.000351262	13	ADAM10, PI3K reg class IA (p55-gamma), Elk-1, ERK2 (MAPK1), Caspase-3, Fibrinogen beta, Bcl-2, p21, PI3K reg class IA, ERK1/2, AKT(PKB), AKT3, ADAM17
21	Development_Neurogenesis in general	193	5.32085e-05	0.000387662	17	Jagged1, FZD5, FZD4, SOX11, NXF, OTX2, B-FABP, NCOA6 (TRBP), Frizzled, WNT, PAFAH alpha (LIS1), Presenilin 1, EGR2 (Krox20), SOX8, EGR1, ERK1/2, ADAM17
22	Apoptosis_Endoplasmic reticulum stress pathway	89	5.72989e-05	0.000398488	11	JNK(MAPK8-10), S2P, Caspase-9, BMF, eIF2AK3, NUR77, C/EBP zeta, Caspase-7, Bak, Caspase-3, Bcl-2
23	Reproduction_Gonadotropin regulation	199	7.82336e-05	0.000520424	17	JNK1(MAPK8), FosB, Leptin, Elk-1, IL-1RI, COX-1 (PTGS1), CDC42, JNK(MAPK8-10), ATF-2, NUR77, GABA-A receptor beta-2 subunit, PKC-delta, Dynamin-1, PI3K reg class IA, EGR1, ERK1/2, AKT(PKB)
24	Proliferation_Positive regulation cell proliferation	221	8.94999e-05	0.000555408	18	IRS-2, JNK1(MAPK8), GSK3 beta, CDC42, RalA, ATF-2, EDNRA, p27KIP1, ERK2 (MAPK1), Galpha(i)-specific peptide GPCRs, Glypican-4, p21, VEGF-C, Rac1, VEGF-B, PI3K reg class IA, ERK1/2, AKT(PKB)
25	Translation_Regulation of initiation	127	9.07529e-05	0.000555408	13	Insulin receptor, IRS-2, PI3K reg class IA (p55-gamma), GSK3 beta, CDC42, ERK2 (MAPK1), mTOR, GSK3 alpha/beta, Rac1, PI3K reg class IA, ERK1/2, AKT(PKB), AKT3
26	Development_Melanocyte development and pigmentation	50	9.57334e-05	0.000563354	8	TYRP2, GSK3 beta, Galpha(s)-specific peptide GPCRs, MITF, Frizzled, PI3K reg class IA, ERK1/2, AKT(PKB)
27	Apoptosis_Anti-Apoptosis mediated by external signals by Estrogen	95	0.000104856	0.000594182	11	JNK1(MAPK8), Elk-1, JNK(MAPK8-10), BMF, Bak, Bcl-2, Rac1, PKC-delta, PI3K reg class IA, ERK1/2, AKT(PKB)
28	Inflammation_Amphoterin signaling	118	0.000180404	0.000985779	12	JNK1(MAPK8), PI3K reg class IA (p55-gamma), HMGB1, Elk-1, CDC42, JNK(MAPK8-10), ERK2 (MAPK1), Rac1, PI3K reg class IA, ERK1/2, AKT(PKB), AKT3
29	Signal transduction_WNT signaling	177	0.000226889	0.00119704	15	p63, JNK1(MAPK8), GSK3 beta, FZD5, PP2A structural, JNK(MAPK8-10), Tcf(Lef), PTPA, PP2A regulatory, PTEN, Frizzled, WNT, Rac1, TCF7L2 (TCF4), SFRP2
30	Signal transduction_Androgen receptor signaling cross-talk	72	0.000250232	0.00127618	9	IRS-2, JNK1(MAPK8), GSK3 beta, ERK2 (MAPK1), Frizzled, mTOR, WNT, ERK1/2, AKT(PKB)
31	Reproduction_FSH-beta signaling pathway	160	0.000263814	0.00130205	14	IRS-2, PP2A structural, Histone H3.3, p27KIP1, Histone H3, PP2A regulatory, TGF-beta receptor type III (betaglycan), ERK2 (MAPK1), SMAD4, mTOR, PI3K reg class IA, EGR1, ERK1/2, AKT(PKB)
32	Signal Transduction_Cholecystokinin signaling	106	0.000280737	0.00133574	11	GSK3 beta, ATF-2, RASA2, PAK4, LARG, ERK2 (MAPK1), Galpha(i)-specific peptide GPCRs, Galpha(q)-specific peptide GPCRs, Rac1, ERK1/2, AKT(PKB)
33	Cardiac development_FGF_ErbB signaling	124	0.000288101	0.00133574	12	GSK3 beta, RARalpha, FIP200, EDNRA, ErbB4, ID3, NCOA6 (TRBP), ERK2 (MAPK1), Presenilin 1, PKC-delta, ERK1/2, AKT(PKB)
34	Inflammation_TREM1 signaling	145	0.000344864	0.00155189	13	JNK1(MAPK8), PI3K reg class IA (p55-gamma), HMGB1, Elk-1, IL-1RI, JNK(MAPK8-10), CD40(TNFRSF5), ERK2 (MAPK1), PI3K reg class IA, EGR1, ERK1/2, AKT(PKB), AKT3
35	Reproduction_Feeding and Neurohormone signaling	210	0.00047208	0.00205319	16	LPP3, PP2A structural, Elk-1, Histone H3, PP2A regulatory, STAT5, Galpha(i)-specific peptide GPCRs, PPAP2, Galpha(q)-specific peptide GPCRs, mTOR, Bcl-2, STAT5B, ITGA3, PI3K reg class IA, Brca1, AKT(PKB)
36	Development_Hedgehog signaling	253	0.000483104	0.00205319	18	p63, DYRK2, GSK3 beta, Jagged1, FZD5, FZD4, p27KIP1, SREBP1 precursor, ID3, SMAD4, Frizzled, p21, EGR2 (Krox20), SMAD5, SOX8, TCF7L2 (TCF4), EGR1, ADAM17
37	Regulation of metabolism_Bile acid regulation of lipid metabolism and negative FXR-dependent regulation of bile acids concentration	71	0.00111355	0.00460466	8	Insulin receptor, S2P, SREBP1 precursor, GSK3 alpha/beta, SREBP1 (Golgi membrane), PI3K reg class IA, AKT(PKB), SREBP1 (nuclear)
38	Reproduction_GnRH signaling pathway	165	0.00117763	0.0047415	13	JNK1(MAPK8), Leptin, Elk-1, IL-1RI, COX-1 (PTGS1), CDC42, JNK(MAPK8-10), ATF-2, GABA-A receptor beta-2 subunit, PI3K reg class IA, EGR1, ERK1/2, AKT(PKB)
39	Signal transduction_Androgen receptor nuclear signaling	126	0.00122351	0.00479992	11	ADAM10, CDK9, NCOA6 (TRBP), ERK2 (MAPK1), PTEN, p21, TMF1, HOXB13, Brca1, AKT(PKB), ADAM17
40	Reproduction_Spermatogenesis, motility and copulation	232	0.00138305	0.00529016	16	PKC, Insulin receptor, RARalpha, HMDH, ATF-2, Kallikrein 15, STAT5, SP7, SMAD4, Tissue kallikreins, Hdj-2, STAT5B, SOX5, RAD23B, PKC-delta, AKT(PKB)
41	Signal transduction_Insulin signaling	171	0.00163123	0.00608729	13	Insulin receptor, IRS-2, GSK3 beta, S2P, SREBP1 precursor, mTOR, GSK3 alpha/beta, Acyl-CoA synthetase, SREBP1 (Golgi membrane), PI3K reg class IA, ERK1/2, AKT(PKB), SREBP1 (nuclear)
42	Inflammation_IL-4 signaling	115	0.00208846	0.00760796	10	IRS-2, GSK3 beta, Elk-1, CD40(TNFRSF5), ERK2 (MAPK1), PTEN, Bcl-2, PI3K reg class IA, ERK1/2, AKT(PKB)
43	Apoptosis_Apoptotic mitochondria	79	0.00223103	0.00793832	8	BMF, ERK2 (MAPK1), Bak, Bcl-2, NIP3, AKT(PKB), CFTR, KSR1
44	Cell adhesion_Cadherins	182	0.00283804	0.00980736	13	PKC, GSK3 beta, CDC42, E-cadherin, Tcf(Lef), PTEN, Frizzled, PTP-2, WNT, Presenilin 1, Rac1, ITGA3, AKT(PKB)
45	Apoptosis_Apoptotic nucleus	161	0.00288452	0.00980736	12	p63, Caspase-9, Histone H3, PREG3, Caspase-7, Bak, Caspase-3, p21, VHL, UFD2, Rac1, Brca1
46	Inflammation_IL-2 signaling	104	0.00357125	0.0118783	9	Elk-1, Caspase-9, STAT5, ERK2 (MAPK1), PTEN, Bcl-2, STAT5B, ERK1/2, AKT(PKB)
47	Cell cycle_G0-G1	71	0.00484241	0.0157228	7	GSK3 beta, p27KIP1, mTOR, CDK6, p21, VHL, EGR1
48	Immune response_IL-5 signalling	38	0.00493263	0.0157228	5	STAT5, Bcl-2, PKC-delta, ERK1/2, AKT(PKB)
49	Cardiac development_Wnt_beta-catenin, Notch, VEGF, IP3 and integrin signaling	151	0.00507954	0.0158606	11	GSK3 beta, Connexin 43, Tcf(Lef), Neuropilin-2, ID3, NCOA6 (TRBP), PTEN, Frizzled, WNT, GSK3 alpha/beta, ADAM17
50	Immune response_TCR signaling	174	0.00540618	0.0164981	12	JNK1(MAPK8), Elk-1, CDC42, JNK(MAPK8-10), ATF-2, ERK2 (MAPK1), AP complex 2 medium (mu) chain, Bcl-2, Rac1, PI3K reg class IA, ERK1/2, AKT(PKB)
51	Apoptosis_Anti-apoptosis mediated by external signals via NF-kB	111	0.00549936	0.0164981	9	PP2A structural, CD40(TNFRSF5), Caspase-9, PP2A regulatory, Caspase-7, Caspase-3, Bcl-2, PI3K reg class IA, AKT(PKB)
52	Cell adhesion_Attractive and repulsive receptors	175	0.00565638	0.0166428	12	PI3K reg class IA (p55-gamma), GSK3 beta, CDC42, CRMP2, Neuropilin-2, LARG, ERK2 (MAPK1), MENA, Rac1, Plexin A4, PI3K reg class IA, ERK1/2
53	Apoptosis_Anti-Apoptosis mediated by external signals via MAPK and JAK/STAT	179	0.00675079	0.0194881	12	JNK1(MAPK8), Elk-1, CDC42, JNK(MAPK8-10), ATF-2, STAT5, Caspase-7, Bcl-2, Rac1, PI3K reg class IA, EGR1, ERK1/2
54	Signal transduction_ESR2 pathway	77	0.00754572	0.0213795	7	Insulin receptor, RARalpha, SREBP1 precursor, LCoR (MLR2), NCOA6 (TRBP), STAT5B, ERK1/2
55	Cardiac development_BMP_TGF_beta_signaling	117	0.00772151	0.0214798	9	GSK3 beta, FIP200, ID3, TGF-beta receptor type III (betaglycan), NCOA6 (TRBP), SMAD4, GSK3 alpha/beta, SMAD5, SREBP1 (nuclear)
56	Inflammation_IgE signaling	139	0.00808258	0.0216458	10	JNK1(MAPK8), Elk-1, JNK(MAPK8-10), ATF-2, PAK2, ERK2 (MAPK1), Rac1, PI3K reg class IA, ERK1/2, AKT(PKB)
57	Chemotaxis	139	0.00808258	0.0216458	10	IL-1RI, RalA, CXCR6, RalBP1, ERK2 (MAPK1), Galpha(i)-specific peptide GPCRs, CD43, Galpha(q)-specific peptide GPCRs, Rac1, ERK1/2
58	Development_Neurogenesis_Axonal guidance	230	0.00822296	0.0216458	14	ADAM10, Elk-1, CDC42, CRMP2, Neuropilin-2, LARG, ITM2B, MENA, Rac1, ENC1, Plexin A4, PI3K reg class IA, ERK1/2, ADAM17
59	Proliferation_Negative regulation of cell proliferation	184	0.00834708	0.0216458	12	Elk-1, IL-1RI, p27KIP1, MITF, ERK2 (MAPK1), Galpha(i)-specific peptide GPCRs, Bcl-2, p21, VHL, NDPK B, EGR1, ERK1/2
60	Inflammation_NK cell cytotoxicity	164	0.00930432	0.023726	11	Caspase-9, Histone H3, ERK2 (MAPK1), Caspase-7, Caspase-3, HLA-G, NDPK B, Rac1, CD59, ERK1/2, NKp46
61	Reproduction_Progesterone signaling	215	0.0112883	0.0283133	13	GSK3 beta, COX-1 (PTGS1), INSIG1, ATF-2, Tcf(Lef), ERK2 (MAPK1), Frizzled, Galpha(q)-specific peptide GPCRs, GABA-A receptor beta-2 subunit, WNT, DLC1 (Dynein LC8a), Dynamin-1, PI3K reg class IA
62	Inflammation_IFN-gamma signaling	109	0.0153069	0.0377735	8	ATF-2, p21, PKC-delta, PI3K reg class IA, Brca1, ERK1/2, AKT(PKB), AKT3
63	Signal transduction_ESR1-membrane pathway	91	0.0179767	0.0429755	7	PI3K reg class IA (p55-gamma), GSK3 beta, Elk-1, ErbB4, GSK3 alpha/beta, ERK1/2, AKT(PKB)
64	Inflammation_IL-13 signaling pathway	91	0.0179767	0.0429755	7	IRS-2, Elk-1, STAT5, ERK2 (MAPK1), PKC-delta, ERK1/2, AKT(PKB)
65	Apoptosis_Anti-Apoptosis mediated by external signals via PI3K/AKT	233	0.0207819	0.0489173	13	Insulin receptor, IRS-2, PP2A structural, RASA2, Caspase-9, PP2A regulatory, Caspase-7, Caspase-3, Bcl-2, VEGF-C, VEGF-B, PI3K reg class IA, AKT(PKB)
66	Inflammation_Jak-STAT Pathway	185	0.0213074	0.0493945	11	Insulin receptor, Leptin, CXCR4, AGTR1, CD40(TNFRSF5), STAT5, ERK2 (MAPK1), SOCS2, STAT5B, ERK1/2, AKT(PKB)
67	Cell adhesion_Glycoconjugates	162	0.0218639	0.0499281	10	PKC, IRS-2, Leptin, CDC42, Caspase-9, ERK2 (MAPK1), CD43, Caspase-3, Rac1, ERK1/2

## Sheet: miR-452-3p
#	Networks	Total	pValue	Min FDR	In Data	Network Objects from Active Data
1	Development_EMT_Regulation of epithelial-to-mesenchymal transition	224	2.30264e-09	3.17765e-07	15	SIP1 (ZFHX1B), p27KIP1, HNF4-alpha, TNF-alpha, SMAD4, TGF-beta 3, SMAD2, WNT, SLUG, MMP-2, Lef-1, TGF-beta, ERK1/2, ADAM17, I-kB
2	Cell cycle_G1-S Growth factor regulation	195	3.2907e-08	1.74936e-06	13	IGF-1 receptor, VEGF-A, Tcf(Lef), p27KIP1, N-Ras, ERK2 (MAPK1), SMAD4, TGF-beta 3, TGF-beta, TCF7L2 (TCF4), NFKBIE, ERK1/2, I-kB
3	Signal transduction_NOTCH signaling	235	3.80295e-08	1.74936e-06	14	p53, WNT5A, VEGF-A, p27KIP1, HNF4-alpha, ERK2 (MAPK1), SMAD4, TGF-beta 3, SMAD2, WNT, TGF-beta, ERK1/2, ADAM17, I-kB
4	Signal transduction_WNT signaling	177	8.56182e-07	2.52166e-05	11	WNT5A, VEGF-A, Tcf(Lef), TGF-beta 3, WNT, CaMK II gamma, SLUG, MMP-2, Lef-1, TGF-beta, TCF7L2 (TCF4)
5	Apoptosis_Apoptosis stimulation by external signals	144	1.02752e-06	2.52166e-05	10	p53, TNF-alpha, SMAD4, TGF-beta 3, SMAD2, TGF-beta, ERK1/2, ADAM17, I-kB, p53 (mitochondrial)
6	Development_Regulation of angiogenesis	221	1.09637e-06	2.52166e-05	12	VEGF-A, SREBP1 precursor, HNF4-alpha, ERK2 (MAPK1), SMAD4, SMAD2, MMP-2, SREBP1 (Golgi membrane), Ephrin-A, ERK1/2, I-kB, SREBP1 (nuclear)
7	Signal transduction_Leptin signaling	107	7.82276e-06	0.00015422	8	VEGF-A, SREBP1 precursor, MMP-2, SREBP1 (Golgi membrane), ERK1/2, ADAM17, I-kB, SREBP1 (nuclear)
8	Signal Transduction_TGF-beta, GDF and Activin signaling	154	1.53427e-05	0.000264662	9	p53, IGF-1 receptor, SIP1 (ZFHX1B), ERK2 (MAPK1), SMAD4, TGF-beta 3, SMAD2, Lef-1, ERK1/2
9	Development_Hedgehog signaling	253	2.69037e-05	0.000412524	11	p53, BMI-1, WNT5A, VEGF-A, p27KIP1, G-protein alpha-12 family, SREBP1 precursor, SMAD4, Lef-1, TCF7L2 (TCF4), ADAM17
10	Inflammation_MIF signaling	141	5.85257e-05	0.000807654	8	p53, p27KIP1, Stathmin, ERK2 (MAPK1), TNF-alpha, NFKBIE, ERK1/2, I-kB
11	Inflammation_Protein C signaling	108	7.56703e-05	0.000909456	7	G-protein alpha-12 family, Galpha(i)-specific EDG GPCRs, ERK2 (MAPK1), TNF-alpha, NFKBIE, ERK1/2, I-kB
12	Signal transduction_ERBB-family signaling	75	7.90831e-05	0.000909456	6	EPS8, N-Ras, ERK2 (MAPK1), K-RAS, ERK1/2, I-kB
13	Proliferation_Negative regulation of cell proliferation	184	0.000371228	0.00394073	8	p53, IGF-1 receptor, p27KIP1, ERK2 (MAPK1), TGF-beta 3, TGF-beta, ERK1/2, p53 (mitochondrial)
14	Cell adhesion_Amyloid proteins	195	0.000547703	0.00538973	8	ADAM10, WNT5A, Tcf(Lef), ERK2 (MAPK1), WNT, MALS, ERK1/2, ADAM17
15	Regulation of metabolism_Bile acid regulation of lipid metabolism and negative FXR-dependent regulation of bile acids concentration	71	0.00058584	0.00538973	5	SREBP1 precursor, HNF4-alpha, CYP3A4, SREBP1 (Golgi membrane), SREBP1 (nuclear)
16	Reproduction_FSH-beta signaling pathway	160	0.000850285	0.00733371	7	IGF-1 receptor, VEGF-A, p27KIP1, ERK2 (MAPK1), SMAD4, SMAD2, ERK1/2
17	Inflammation_Inflammasome	118	0.000934002	0.00739574	6	ERK2 (MAPK1), TNF-alpha, TXNIP (VDUP1), NFKBIE, ERK1/2, I-kB
18	Inflammation_IL-6 signaling	119	0.000976174	0.00739574	6	ADAM10, ERK2 (MAPK1), NFKBIE, ERK1/2, ADAM17, I-kB
19	Reproduction_Progesterone signaling	215	0.0010401	0.00739574	8	IGF-1 receptor, VEGF-A, Tcf(Lef), EPS8, ERK2 (MAPK1), WNT, MMP-2, Lef-1
20	Signal transduction_ESR1-nuclear pathway	216	0.00107185	0.00739574	8	p53, IGF-1 receptor, VEGF-A, SREBP1 precursor, ERK2 (MAPK1), SMAD4, ERK1/2, SREBP1 (nuclear)
21	Cell adhesion_Platelet-endothelium-leucocyte interactions	174	0.00138947	0.00894006	7	VEGF-A, TNF-alpha, TGF-beta 3, MMP-2, TGF-beta, NFKBIE, I-kB
22	Cell cycle_G1-S Interleukin regulation	128	0.00142523	0.00894006	6	p27KIP1, N-Ras, ERK2 (MAPK1), NFKBIE, ERK1/2, I-kB
23	Development_Hemopoiesis, Erythropoietin pathway	136	0.00194381	0.0116629	6	p27KIP1, N-Ras, ERK2 (MAPK1), K-RAS, ERK1/2, I-kB
24	Transcription_Nuclear receptors transcriptional regulation	195	0.00266336	0.0153143	7	POLR2B, HNF4-alpha, ERK2 (MAPK1), Thyroid hormone receptor, HNF4, TR-beta, ERK1/2
25	Development_Cartilage development	66	0.00370622	0.0204583	4	Collagen XII, SMAD4, TGF-beta 3, SMAD2
26	Signal transduction_Androgen receptor signaling cross-talk	72	0.00506571	0.0268872	4	IGF-1 receptor, ERK2 (MAPK1), WNT, ERK1/2
27	Cardiac development_BMP_TGF_beta_signaling	117	0.00535242	0.0273434	5	SMAD4, TGF-beta 3, SMAD2, SLUG, SREBP1 (nuclear)
28	Inflammation_Amphoterin signaling	118	0.00554793	0.0273434	5	ERK2 (MAPK1), TNF-alpha, NFKBIE, ERK1/2, I-kB
29	Signal transduction_ESR2 pathway	77	0.00642704	0.0305839	4	VEGF-A, SREBP1 precursor, TNF-alpha, ERK1/2
30	Cell adhesion_Attractive and repulsive receptors	175	0.00674079	0.0310076	6	CRMP2, Collagen XII, Ephrin-A3, ERK2 (MAPK1), Ephrin-A, ERK1/2
31	Muscle contraction_Relaxin signaling	82	0.00801236	0.0356679	4	VEGF-A, MMP-2, ERK1/2, I-kB
32	Cardiac development_Role of NADPH oxidase and ROS	134	0.00940253	0.0405484	5	ERK2 (MAPK1), SMAD4, SLUG, ERK1/2, SREBP1 (nuclear)
33	Inflammation_IL-10 anti-inflammatory response	87	0.00983582	0.0411316	4	TNF-alpha, MMP-2, NFKBIE, I-kB
34	Inflammation_IgE signaling	139	0.0109124	0.0442914	5	ERK2 (MAPK1), TNF-alpha, NFKBIE, ERK1/2, I-kB
